# Supplementary material for: Developing a comprehensive time series of GDP per capita for 210 countries from 1950 to 2015
Source: Popul Health Metr. 2012 Jul 30;10:12. doi: 10.1186/1478-7954-10-12 (PMC3487911; doi:10.1186/1478-7954-10-12)
Supplement: Additional file 1: Annex 1 — GDP per capita estimates for Somalia that result from each stage of the modeling process. [file 1478-7954-10-12-S1.xlsx]

## Sheet: Sheet1
iso3	year	oos_0	oos_1	oos_2	oos_3	oos_4	oos_5	oos_6	predicted_marker_0	predicted_marker_1	predicted_marker_2	predicted_marker_3	predicted_marker_4	predicted_marker_5	predicted_marker_6	gdp0_est	gdp1_est	gdp2_est	gdp3_est	gdp4_est	gdp5_est	gdp6_est	IHME_id_gdppc	IHME_usd_gdppc	stage2_0	stage2_1	stage2_2	stage2_3	stage2_4	stage2_5	stage2_6	series_missing0	series_missing1	series_missing2	series_missing3	series_missing4	series_missing5	series_missing6
SOM	1950								1	1	1		1	1	1	981.765	784.788	968.282	1056.63	488.637	504.169	393.466	911.612	462.091		1					1	0	0	0	0	0	0	0
SOM	1951								1	1	1		1	1	1	1016.47	814.221	1002.92	1097.66	506.396	522.013	407.505	944.538	478.638		1					1	0	0	0	0	0	0	0
SOM	1952								1	1	1		1	1	1	1030.63	826.929	1017.06	1111.99	513.644	529.293	413.846	958.205	485.595		1					1	0	0	0	0	0	0	0
SOM	1953								1	1	1		1	1	1	1049.59	843.609	1035.99	1132.47	523.354	539.041	422.023	976.394	494.806		1					1	0	0	0	0	0	0	0
SOM	1954								1	1	1		1	1	1	1085.92	874.619	1072.29	1175.45	541.982	557.726	436.791	1010.94	512.166		1					1	0	0	0	0	0	0	0
SOM	1955								1	1	1		1	1	1	1100.91	888.153	1087.26	1190.61	549.666	565.431	443.535	1025.44	519.544		1					1	0	0	0	0	0	0	0
SOM	1956								1	1	1		1	1	1	1119.94	905.066	1106.28	1210.96	559.433	575.22	451.838	1043.76	528.831		1					1	0	0	0	0	0	0	0
SOM	1957								1	1	1		1	1	1	1139.44	922.411	1125.76	1231.83	569.442	585.247	460.347	1062.54	538.345		1					1	0	0	0	0	0	0	0
SOM	1958								1	1	1		1	1	1	1149.81	932.255	1136.12	1240.77	574.764	590.58	465.422	1072.73	543.589		1					1	0	0	0	0	0	0	0
SOM	1959								1	1	1		1	1	1	1188.86	965.893	1175.17	1286.87	594.831	610.659	481.42	1109.97	562.303		1					1	0	0	0	0	0	0	0
SOM	1960								1	1	1		1	1	1	1184.99	964.002	1171.29	1277.15	592.833	608.668	481.131	1106.76	560.877		1					1	0	0	0	0	0	0	0
SOM	1961								1	1	1		1	1	1	1214.94	990.232	1201.25	1311.25	608.238	624.074	493.748	1135.47	575.354		1					1	0	0	0	0	0	0	0
SOM	1962								1	1	1		1	1	1	1241.48	1013.7	1227.8	1340.84	621.894	637.723	505.104	1160.99	588.24		1					1	0	0	0	0	0	0	0
SOM	1963								1	1	1		1	1	1	1263.05	1033.09	1249.38	1363.89	632.997	648.816	514.599	1181.84	598.804		1					1	0	0	0	0	0	0	0
SOM	1964								1	1	1		1	1	1	1131.68	924.828	1117.93	1190.85	565.415	581.256	465.353	1058.15	537.341		1					1	0	0	0	0	0	0	0
SOM	1965								1	1	1		1	1	1	1053.11	860.533	1039.39	1088.19	525.097	540.854	436.042	984.347	500.665		1					1	0	0	0	0	0	0	0
SOM	1966								1	1	1		1	1	1	1158.56	949.843	1144.78	1215.99	579.21	595.076	478.062	1084.39	550.782		1					1	0	0	0	0	0	0	0
SOM	1967								1	1	1		1	1	1	1195.28	981.922	1181.51	1257.86	598.086	613.962	493.481	1119.57	568.51		1					1	0	0	0	0	0	0	0
SOM	1968								1	1	1		1	1	1	1194.03	982.219	1180.25	1251.69	597.438	613.32	494.212	1118.83	568.323		1					1	0	0	0	0	0	0	0
SOM	1969								1	1	1		1	1	1	1052.09	864.409	1038.34	1071.13	524.554	540.331	439.957	984.948	501.614		1					1	0	0	0	0	0	0	0
SOM	1970								1		1		1	1		1110.06	914.284	1096.25	1138.28	554.278	570.136	463.803	1040.2	529.406								0	0	0	0	0	0	0
SOM	1971								1		1		1	1		1119.77	929.858	1105.94	1141.26	559.249	575.129	467.806	1051.86	534.062								0	0	0	0	0	0	0
SOM	1972								1		1		1	1		1250.96	1078.78	1237.03	1228.33	626.603	642.597	533.519	1188.92	600.907								0	0	0	0	0	0	0
SOM	1973								1		1		1	1		1127.83	933.199	1114.08	1176.35	563.423	579.276	462.216	1058.37	534.972								0	0	0	0	0	0	0
SOM	1974								1		1		1	1		1052.41	1003.68	1038.38	914.22	524.466	540.488	449.315	1031.49	504.756								0	0	0	0	0	0	0
SOM	1975								1		1		1	1		1173.76	993.16	1159.94	1201.62	586.972	602.891	483.173	1108.95	557.679								0	0	0	0	0	0	0
SOM	1976								1		1		1	1		1081.65	880.702	1068.03	1166.41	539.784	555.529	431.957	1010.13	509.09								0	0	0	0	0	0	0
SOM	1977								1		1		1	1		1185.18	944.186	1171.82	1420.23	593.103	608.767	440.115	1100.4	547.328								0	0	0	0	0	0	0
SOM	1978								1		1		1	1		1185.49	1018.68	1172.18	1389.04	593.207	608.92	419.013	1125.45	540.38								0	0	0	0	0	0	0
SOM	1979								1		1		1	1		1019.77	850.92	1006.5	1180.58	508.172	523.709	366.089	959.063	465.99								0	0	0	0	0	0	0
SOM	1980								1		1		1	1		931.849	755.899	918.612	1036.5	463.168	478.504	352.858	868.787	431.51								0	0	0	0	0	0	0
SOM	1981								1		1		1	1		963.078	752.442	949.813	1112.06	479.177	494.561	365.75	888.444	446.496								0	0	0	0	0	0	0
SOM	1982								1		1		1	1		1008.7	821.989	995.359	1151.08	502.487	518.014	375.283	942.015	465.261								0	0	0	0	0	0	0
SOM	1983								1		1		1	1		912.679	759.515	899.531	1014.58	453.375	468.648	336.269	857.242	419.43								0	0	0	0	0	0	0
SOM	1984								1		1		1	1		898.023	685.356	884.851	1014.2	445.931	461.117	352.746	822.743	419.931								0	0	0	0	0	0	0
SOM	1985								1		1		1	1		918.628	637.656	905.308	1055.35	456.484	471.712	389.764	820.531	439.32								0	0	0	0	0	0	0
SOM	1986								1		1		1	1		923.696	668.182	910.39	1050.79	459.053	474.317	380.896	834.089	438.089								0	0	0	0	0	0	0
SOM	1987								1		1		1	1		959.913	680.333	946.411	1067.72	477.531	492.939	415.788	862.219	462.086								0	0	0	0	0	0	0
SOM	1988								1		1		1	1		956.154	686.812	942.681	1063.7	475.607	491.005	408.538	861.882	458.384								0	0	0	0	0	0	0
SOM	1989								1		1		1	1		963.708	697.721	950.264	1086.11	479.483	494.888	403.753	870.565	459.375								0	0	0	0	0	0	0
SOM	1990								1		1		1	1		953.337	691.68	939.939	1080.54	474.189	489.556	395.554	861.652	453.1								0	0	0	0	0	0	0
SOM	1991								1		1		1	1		928.933	691.298	915.513	1006.27	461.663	477.009	392.45	845.248	443.707								0	0	0	0	0	0	0
SOM	1992								1		1		1	1		845.426	644.878	832.309	905.14	419.06	434.078	347.566	774.204	400.235								0	0	0	0	0	0	0
SOM	1993								1		1		1	1		849.2	647.963	836.063	907.39	420.98	436.018	349.98	777.742	402.326								0	0	0	0	0	0	0
SOM	1994								1		1		1	1		729.975	500.784	717.654	910.06	360.537	374.735	277.097	649.471	337.457								0	0	0	0	0	0	0
SOM	1995								1		1		1	1		725.455	490.034	713.172	916.62	358.259	372.413	275.384	642.887	335.352								0	0	0	0	0	0	0
SOM	1996								1		1		1	1		733.335	494.087	720.989	919.95	362.251	376.462	281.64	649.47	340.118								0	0	0	0	0	0	0
SOM	1997								1		1		1	1		703.505	467.987	691.348	895.26	347.135	361.131	267.641	620.946	325.302								0	0	0	0	0	0	0
SOM	1998								1		1		1	1		694.022	464.699	681.892	867.74	342.312	356.257	266.606	613.538	321.725								0	0	0	0	0	0	0
SOM	1999								1		1		1	1		690.946	462.79	678.821	857.76	340.747	354.677	267.102	610.852	320.842								0	0	0	0	0	0	0
SOM	2000								1		1		1	1		688.376	462.383	676.253	847.58	339.437	353.356	267.476	609.004	320.09								0	0	0	0	0	0	0
SOM	2001								1		1		1	1		685.747	462.212	673.622	835.35	338.095	352.005	268.351	607.193	319.484								0	0	0	0	0	0	0
SOM	2002								1		1		1	1		691.692	463.45	679.536	847.94	341.113	355.06	270.845	611.56	322.34								0	0	0	0	0	0	0
SOM	2003								1		1		1	1		695.188	458.58	683.016	861	342.896	356.858	273.645	612.262	324.466								0	0	0	0	0	0	0
SOM	2004								1		1		1	1		700.309	456.788	688.121	878.54	345.505	359.49	275.326	615.073	326.774								0	0	0	0	0	0	0
SOM	2005								1		1		1	1		705.321	454.296	693.118	896.66	348.059	362.065	277.177	617.578	329.101								0	0	0	0	0	0	0
SOM	2006								1		1		1	1		712.256	456.774	700.037	918.14	351.589	365.63	277.525	623.023	331.582								0	0	0	0	0	0	0
SOM	2007								1		1		1	1		720.283	455.276	708.051	949.57	355.684	369.756	278.584	627.87	334.675								0	0	0	0	0	0	0
SOM	2008								1		1		1	1		728.551	456.132	716.302	978.07	359.898	374.005	279.623	633.662	337.842								0	0	0	0	0	0	0
SOM	2009								1		1	1	1	1		733.701	460.889	721.432	987.14	362.514	376.652	280.398	638.674	339.854				1				0	0	0	0	0	0	0
SOM	2010	1	1	1	1	1	1	1	1	1	1	1	1	1	1	732.262	460.266	719.865	984.052	361.858	375.909	279.927	637.464	339.231								0	0	0	0	0	0	0
SOM	2011	1	1	1	1	1	1	1	1	1	1	1	1	1	1	733.725	461.467	721.15	984.867	362.637	376.656	280.566	638.78	339.953								0	0	0	0	0	0	0
SOM	2012	1	1	1	1	1	1	1	1	1	1	1	1	1	1	736.785	463.674	724.004	987.819	364.206	378.223	281.817	641.487	341.415								0	0	0	0	0	0	0
SOM	2013	1	1	1	1	1	1	1	1	1	1	1	1	1	1	740.213	466.116	727.218	991.256	365.958	379.978	283.209	644.516	343.048								0	0	0	0	0	0	0
SOM	2014	1	1	1	1	1	1	1	1	1	1	1	1	1	1	743.876	468.709	730.663	994.999	367.826	381.855	284.691	647.749	344.791								0	0	0	0	0	0	0
SOM	2015	1	1	1	1	1	1	1	1	1	1	1	1	1	1	747.551	471.312	734.117	998.746	369.7	383.737	286.179	650.993	346.539								0	0	0	0	0	0	0

## Sheet: Sheet2
Annex 1: GDP per capita estimates existing or imputed at each stage of the modeling process. This series is intended to match the model progression shown in figures 1-5. Each color of text represents the point at which the estimate was introduced into the dataset for Somalia. For example, a green value indicates a pre-existing data point while a red value indicates a data point that was introduce…
Stage 1: existing data
Stage 2: fixed effects growth rate regression imputation
Stage 3: mixed effects model to estimate missing series
Stage 4: mixed effects model to impute out-of-sample data for a given country
Stage 5: derivation of IHME ID and USD series
Country	Year	IMF ID (2005 base year)	Penn ID (2005 base year)	WB ID (2005 base year)	Maddison ID (1990 base year)	WB USD (2005 base year)	IMF USD (2005 base year)	UN USD (2005 base year)	IHME ID (2005 base year)	IHME USD (2005 base year)
Somalia	1950	981.765	784.788	968.282	1056.63	488.637	504.169	393.466	911.612	462.091
	1951	1016.47	814.221	1002.92	1097.66	506.396	522.013	407.505	944.538	478.638
	1952	1030.63	826.929	1017.06	1111.99	513.644	529.293	413.846	958.205	485.595
	1953	1049.59	843.609	1035.99	1132.47	523.354	539.041	422.023	976.394	494.806
	1954	1085.92	874.619	1072.29	1175.45	541.982	557.726	436.791	1010.94	512.166
	1955	1100.91	888.153	1087.26	1190.61	549.666	565.431	443.535	1025.44	519.544
	1956	1119.94	905.066	1106.28	1210.96	559.433	575.22	451.838	1043.76	528.831
	1957	1139.44	922.411	1125.76	1231.83	569.442	585.247	460.347	1062.54	538.345
	1958	1149.81	932.255	1136.12	1240.77	574.764	590.58	465.422	1072.73	543.589
	1959	1188.86	965.893	1175.17	1286.87	594.831	610.659	481.42	1109.97	562.303
	1960	1184.99	964.002	1171.29	1277.15	592.833	608.668	481.131	1106.76	560.877
	1961	1214.94	990.232	1201.25	1311.25	608.238	624.074	493.748	1135.47	575.354
	1962	1241.48	1013.7	1227.8	1340.84	621.894	637.723	505.104	1160.99	588.24
	1963	1263.05	1033.09	1249.38	1363.89	632.997	648.816	514.599	1181.84	598.804
	1964	1131.68	924.828	1117.93	1190.85	565.415	581.256	465.353	1058.15	537.341
	1965	1053.11	860.533	1039.39	1088.19	525.097	540.854	436.042	984.347	500.665
	1966	1158.56	949.843	1144.78	1215.99	579.21	595.076	478.062	1084.39	550.782
	1967	1195.28	981.922	1181.51	1257.86	598.086	613.962	493.481	1119.57	568.51
	1968	1194.03	982.219	1180.25	1251.69	597.438	613.32	494.212	1118.83	568.323
	1969	1052.09	864.409	1038.34	1071.13	524.554	540.331	439.957	984.948	501.614
	1970	1110.06	914.284	1096.25	1138.28	554.278	570.136	463.803	1040.2	529.406
	1971	1119.77	929.858	1105.94	1141.26	559.249	575.129	467.806	1051.86	534.062
	1972	1250.96	1078.78	1237.03	1228.33	626.603	642.597	533.519	1188.92	600.907
	1973	1127.83	933.199	1114.08	1176.35	563.423	579.276	462.216	1058.37	534.972
	1974	1052.41	1003.68	1038.38	914.22	524.466	540.488	449.315	1031.49	504.756
	1975	1173.76	993.16	1159.94	1201.62	586.972	602.891	483.173	1108.95	557.679
	1976	1081.65	880.702	1068.03	1166.41	539.784	555.529	431.957	1010.13	509.09
	1977	1185.18	944.186	1171.82	1420.23	593.103	608.767	440.115	1100.4	547.328
	1978	1185.49	1018.68	1172.18	1389.04	593.207	608.92	419.013	1125.45	540.38
	1979	1019.77	850.92	1006.5	1180.58	508.172	523.709	366.089	959.063	465.99
	1980	931.849	755.899	918.612	1036.5	463.168	478.504	352.858	868.787	431.51
	1981	963.078	752.442	949.813	1112.06	479.177	494.561	365.75	888.444	446.496
	1982	1008.7	821.989	995.359	1151.08	502.487	518.014	375.283	942.015	465.261
	1983	912.679	759.515	899.531	1014.58	453.375	468.648	336.269	857.242	419.43
	1984	898.023	685.356	884.851	1014.2	445.931	461.117	352.746	822.743	419.931
	1985	918.628	637.656	905.308	1055.35	456.484	471.712	389.764	820.531	439.32
	1986	923.696	668.182	910.39	1050.79	459.053	474.317	380.896	834.089	438.089
	1987	959.913	680.333	946.411	1067.72	477.531	492.939	415.788	862.219	462.086
	1988	956.154	686.812	942.681	1063.7	475.607	491.005	408.538	861.882	458.384
	1989	963.708	697.721	950.264	1086.11	479.483	494.888	403.753	870.565	459.375
	1990	953.337	691.68	939.939	1080.54	474.189	489.556	395.554	861.652	453.1
	1991	928.933	691.298	915.513	1006.27	461.663	477.009	392.45	845.248	443.707
	1992	845.426	644.878	832.309	905.14	419.06	434.078	347.566	774.204	400.235
	1993	849.2	647.963	836.063	907.39	420.98	436.018	349.98	777.742	402.326
	1994	729.975	500.784	717.654	910.06	360.537	374.735	277.097	649.471	337.457
	1995	725.455	490.034	713.172	916.62	358.259	372.413	275.384	642.887	335.352
	1996	733.335	494.087	720.989	919.95	362.251	376.462	281.64	649.47	340.118
	1997	703.505	467.987	691.348	895.26	347.135	361.131	267.641	620.946	325.302
	1998	694.022	464.699	681.892	867.74	342.312	356.257	266.606	613.538	321.725
	1999	690.946	462.79	678.821	857.76	340.747	354.677	267.102	610.852	320.842
	2000	688.376	462.383	676.253	847.58	339.437	353.356	267.476	609.004	320.09
	2001	685.747	462.212	673.622	835.35	338.095	352.005	268.351	607.193	319.484
	2002	691.692	463.45	679.536	847.94	341.113	355.06	270.845	611.56	322.34
	2003	695.188	458.58	683.016	861	342.896	356.858	273.645	612.262	324.466
	2004	700.309	456.788	688.121	878.54	345.505	359.49	275.326	615.073	326.774
	2005	705.321	454.296	693.118	896.66	348.059	362.065	277.177	617.578	329.101
	2006	712.256	456.774	700.037	918.14	351.589	365.63	277.525	623.023	331.582
	2007	720.283	455.276	708.051	949.57	355.684	369.756	278.584	627.87	334.675
	2008	728.551	456.132	716.302	978.07	359.898	374.005	279.623	633.662	337.842
	2009	733.701	460.889	721.432	987.14	362.514	376.652	280.398	638.674	339.854
	2010	732.262	460.266	719.865	984.052	361.858	375.909	279.927	637.464	339.231
	2011	733.725	461.467	721.15	984.867	362.637	376.656	280.566	638.78	339.953
	2012	736.785	463.674	724.004	987.819	364.206	378.223	281.817	641.487	341.415
	2013	740.213	466.116	727.218	991.256	365.958	379.978	283.209	644.516	343.048
	2014	743.876	468.709	730.663	994.999	367.826	381.855	284.691	647.749	344.791
	2015	747.551	471.312	734.117	998.746	369.7	383.737	286.179	650.993	346.539
