# Supplementary material for: Developing a comprehensive time series of GDP per capita for 210 countries from 1950 to 2015
Source: Popul Health Metr. 2012 Jul 30;10:12. doi: 10.1186/1478-7954-10-12 (PMC3487911; doi:10.1186/1478-7954-10-12)
Supplement: Additional file 2: Annex 2 — List of outliers dropped from original data sources based on expert opinion. [file 1478-7954-10-12-S2.xlsx]

## Sheet: Sheet1
Annex 2: Source series, country, and year(s) of outliers removed prior to modeling and imputing missing estimates. These outliers were selected for removal based on inspection of each time series and observation of estimates that were not congruent with adjacent estimates or with other sources' estimates and confirmation that no outstanding geopolitical or economic events could explain the anomol…
Series	Country	Year(s)
IMF USD	Brazil	1991
IMF USD	Congo	1980-1988
Penn ID	Guinea	1997
IMF ID	Guatemala	2000
Penn ID	Guyana	1997
Penn ID	Croatia	2005
Penn ID	Jamaica	1997
Penn ID	Kiribati	1997
UNSTAT USD	Morocco	2009
Penn ID	Mongolia	1990
IMF ID	Sao Tome and Principe	2015
IMF USD	Sao Tome and Principe	2015
Penn ID	Tonga	2006
Penn ID	Yemen	2004
Penn ID	Zimbabwe	2003
Penn ID	Bermuda	2000-2001
Penn ID	Kiribati	1980
Penn ID	Papua New Guinea	1976
IMF ID	Argentina	1986-1987
IMF USD	Argentina	1986-1987
Penn ID	Tonga	2005
Penn ID	Benin	2008
Penn ID	Benin	2009
IMF ID	Brazil	1991
Penn ID	Djibouti	1999
IMF USD	Guatemala	1980-2000
IMF ID	Lesotho	2015
IMF USD	Lesotho	2015
Penn ID	Madagascar	1960-1986
Penn ID	Qatar	2004-2009
IMF ID	Ukraine	1992
IMF USD	Ukraine	1992
Maddison ID	Each individual former USSR state	1973
