# Supplementary material for: Developing a comprehensive time series of GDP per capita for 210 countries from 1950 to 2015
Source: Popul Health Metr. 2012 Jul 30;10:12. doi: 10.1186/1478-7954-10-12 (PMC3487911; doi:10.1186/1478-7954-10-12)
Supplement: Additional file 3: Annex 3 — GDP per capita estimates for seven source series and two IHME series and indicators for each estimate from the original data or from our imputation. [file 1478-7954-10-12-S3.xlsx]

## Sheet: annex2
Annex 3: Table of GDP per capita estimates for each source GDP per capita series and for the IHME GDP per capita series. Values are provided for all available countries for 1950-2015. Imputed values for each source series are indicated with italics and by a corresponding indicator variable (1 for imputed, 0 for original value).
				GDP per capita estimates									Indicator for imputed estimates
Region	Country	ISO3	Year	IHME ID (2005 base year)	IHME USD (2005 base year)	IMF ID (2005 base year)	Penn ID (2005 base year)	WB ID (2005 base year)	Maddison ID (1990 base year)	WB USD (2005 base year)	IMF USD (2005 base year)	UN USD (2005 base year)	IMF ID (2005 base year)	Penn ID (2005 base year)	WB ID (2005 base year)	Maddison ID (1990 base year)	WB USD (2005 base year)	IMF USD (2005 base year)	UN USD (2005 base year)
Caribbean	Aruba	ABW	1950	2343.28	1267.2	2423.93	2217.74	2388.16	1828.85	1247.98	1266.24	1287.37	1	1	1	1	1	1	1
Caribbean	Aruba	ABW	1951	2457.27	1328.87	2541.54	2326.76	2503.5	1915.35	1308.74	1327.66	1350.21	1	1	1	1	1	1	1
Caribbean	Aruba	ABW	1952	2580.21	1395.39	2668.38	2444.37	2627.88	2008.59	1374.27	1393.91	1418	1	1	1	1	1	1	1
Caribbean	Aruba	ABW	1953	2717.57	1469.71	2810.09	2575.76	2766.86	2112.79	1447.47	1467.92	1493.73	1	1	1	1	1	1	1
Caribbean	Aruba	ABW	1954	2862.91	1548.34	2960.02	2714.84	2913.86	2222.91	1524.94	1546.22	1573.88	1	1	1	1	1	1	1
Caribbean	Aruba	ABW	1955	3005.55	1625.53	3107.12	2851.5	3058.02	2330.66	1600.97	1623.05	1652.57	1	1	1	1	1	1	1
Caribbean	Aruba	ABW	1956	3181.35	1720.64	3288.46	3019.76	3235.81	2463.8	1694.67	1717.75	1749.51	1	1	1	1	1	1	1
Caribbean	Aruba	ABW	1957	3320.4	1795.89	3431.78	3153.3	3376.12	2568.18	1768.8	1792.6	1826.28	1	1	1	1	1	1	1
Caribbean	Aruba	ABW	1958	3460.21	1871.55	3575.85	3287.68	3517.11	2672.86	1843.34	1867.83	1903.49	1	1	1	1	1	1	1
Caribbean	Aruba	ABW	1959	3601.04	1947.77	3720.93	3423.15	3659.03	2778.06	1918.43	1943.59	1981.28	1	1	1	1	1	1	1
Caribbean	Aruba	ABW	1960	3823.73	2068.27	3950.56	3636.62	3884.01	2946.06	2037.13	2063.51	2104.15	1	1	1	1	1	1	1
Caribbean	Aruba	ABW	1961	4004.24	2165.95	4136.55	3810.16	4066	3081.15	2133.37	2160.64	2203.84	1	1	1	1	1	1	1
Caribbean	Aruba	ABW	1962	4214.69	2279.84	4353.43	4012.37	4278.28	3238.91	2245.57	2273.89	2320.05	1	1	1	1	1	1	1
Caribbean	Aruba	ABW	1963	4396.34	2378.15	4540.5	4187.35	4461.18	3374.15	2342.43	2371.58	2420.43	1	1	1	1	1	1	1
Caribbean	Aruba	ABW	1964	4690.92	2537.55	4844.15	4470.1	4758.51	3595.59	2499.47	2530.15	2583.03	1	1	1	1	1	1	1
Caribbean	Aruba	ABW	1965	4945.06	2675.08	5105.96	4714.57	5014.63	3785.49	2634.97	2666.87	2723.41	1	1	1	1	1	1	1
Caribbean	Aruba	ABW	1966	5203.68	2815.05	5372.34	4963.56	5275.13	3978.33	2772.86	2805.97	2866.31	1	1	1	1	1	1	1
Caribbean	Aruba	ABW	1967	5455.7	2951.45	5631.84	5206.49	5528.76	4165.62	2907.25	2941.47	3005.61	1	1	1	1	1	1	1
Caribbean	Aruba	ABW	1968	5765.16	3118.93	5950.57	5504.51	5840.42	4396.23	3072.26	3107.91	3176.62	1	1	1	1	1	1	1
Caribbean	Aruba	ABW	1969	6081.77	3290.28	6276.59	5809.63	6159.1	4631.68	3241.09	3278.15	3351.61	1	1	1	1	1	1	1
Caribbean	Aruba	ABW	1970	6465.78	3498.11	6672.08	6179.47	6545.8	4917.77	3445.84	3484.67	3563.82	1	1	1	1	1	1	0
Caribbean	Aruba	ABW	1971	6976.27	3776.61	7189.01	6683.18	7056.62	5290.42	3719.81	3755.02	3854.98	1	1	1	1	1	1	0
Caribbean	Aruba	ABW	1972	7528.23	4077.91	7747.15	7229.08	7608.46	5692.13	4016.17	4046.96	4170.6	1	1	1	1	1	1	0
Caribbean	Aruba	ABW	1973	8126.86	4404.88	8351.62	7822.52	8206.42	6126.5	4337.74	4363.15	4513.75	1	1	1	1	1	1	0
Caribbean	Aruba	ABW	1974	8779.15	4761.39	9009.35	8470.69	8857.4	6598.37	4688.31	4707.24	4888.61	1	1	1	1	1	1	0
Caribbean	Aruba	ABW	1975	9491.74	5151.1	9726.84	9180.47	9567.92	7112.31	5071.47	5082.64	5299.19	1	1	1	1	1	1	0
Caribbean	Aruba	ABW	1976	10274	5579.18	10513.3	9961.52	10347.2	7674.74	5492.29	5494.17	5751.06	1	1	1	1	1	1	0
Caribbean	Aruba	ABW	1977	11130.8	6048.35	11373.5	10819.1	11199.9	8288.82	5953.44	5944.3	6247.3	1	1	1	1	1	1	0
Caribbean	Aruba	ABW	1978	12057	6555.82	12301.9	11748.3	12120.8	8950.54	6452.16	6430.2	6785.11	1	1	1	1	1	1	0
Caribbean	Aruba	ABW	1979	13039.5	7094.51	13285.3	12736.5	13096.8	9650.3	6981.47	6944.93	7357.12	1	1	1	1	1	1	0
Caribbean	Aruba	ABW	1980	14067.5	7658.48	14312.8	13772.8	14117	10380.2	7535.54	7482.78	7957.13	1	1	1	1	1	1	0
Caribbean	Aruba	ABW	1981	15119.6	8236.01	15362.8	14835.8	15160.2	11125.1	8102.84	8032.51	8572.67	1	1	1	1	1	1	0
Caribbean	Aruba	ABW	1982	16199.4	8829.06	16439.1	15929	16229.9	11887.4	8685.31	8596.01	9205.87	1	1	1	1	1	1	0
Caribbean	Aruba	ABW	1983	17359.3	9466.51	17593.8	17106	17378.2	12704.1	9311.3	9200.62	9887.62	1	1	1	1	1	1	0
Caribbean	Aruba	ABW	1984	18685.7	10195.8	18912.3	18454.7	18690	13635.3	10027.4	9891.08	10669	1	1	1	1	1	1	0
Caribbean	Aruba	ABW	1985	20253	11058.2	20468.2	20052.2	20238.8	14732.3	10873.9	10705.9	11594.6	1	1	1	1	1	1	0
Caribbean	Aruba	ABW	1986	22151.9	12103.6	22350.1	21992.5	22113.1	16056.9	11900.1	11691.6	12719.2	1	1	1	1	1	1	0
Caribbean	Aruba	ABW	1987	25910.1	14174.8	26065.9	25847.2	25817.2	18665.5	13932.4	13638.2	14953.9	1	1	1	1	1	1	0
Caribbean	Aruba	ABW	1988	30949.7	16955.9	31032.5	31042.4	30774.1	22140.1	16660.2	16240.6	17966.8	1	1	1	1	1	1	0
Caribbean	Aruba	ABW	1989	34635.6	18992.2	34655.2	34858.5	34393.1	24666.9	18657	18139.1	20180.7	1	1	1	1	1	1	0
Caribbean	Aruba	ABW	1990	35427	19429.7	35432	35679.5	35169.5	25208	19085.8	18546.2	20657.1	1	1	1	1	1	1	0
Caribbean	Aruba	ABW	1991	36866.9	20225.8	36844.6	37174.6	36581.6	26191.2	19866.3	19286.6	21524.7	1	1	1	1	1	1	0
Caribbean	Aruba	ABW	1992	37103.8	20356.9	37076.9	37420.8	36813.8	26352.8	19994.7	19408.4	21667.5	1	1	1	1	1	1	0
Caribbean	Aruba	ABW	1993	37601.6	20632.2	37564.9	37938.2	37301.8	26692.3	20264.6	19664.2	21967.8	1	1	1	1	1	1	0
Caribbean	Aruba	ABW	1994	38552.9	21158.3	38497.1	38927.5	38234.1	27340.5	20780.3	20152.8	22541.9	1	1	1	1	1	1	0
Caribbean	Aruba	ABW	1995	37856.8	20773.3	37815.1	38203.5	37551.9	26866.3	20402.9	19795.3	22121.8	1	1	1	1	1	1	0
Caribbean	Aruba	ABW	1996	37093.4	20351.1	37066.7	37410	36803.6	26345.7	19989.1	19403	21661.2	1	1	1	1	1	1	0
Caribbean	Aruba	ABW	1997	38915	21358.7	38851.9	39304.2	38588.8	27587.1	20976.7	20338.8	22760.5	1	1	1	1	1	1	0
Caribbean	Aruba	ABW	1998	40599	22290.5	40500.9	41057.8	40238.3	28732.6	21889.9	21203.2	23778.3	1	1	1	1	1	1	0
Caribbean	Aruba	ABW	1999	40278.2	22112.9	40186.9	40723.6	39924.2	28514.6	21715.9	21038.6	23584.3	1	1	1	1	1	1	0
Caribbean	Aruba	ABW	2000	41188.7	22616.8	41078	41672.4	40815.8	29133.4	22209.8	21505.7	24135.1	1	1	1	1	1	1	0
Caribbean	Aruba	ABW	2001	40150.6	22042.3	40061.9	40590.7	39799.2	28427.8	21646.7	20973.1	23507.2	1	1	1	1	1	1	0
Caribbean	Aruba	ABW	2002	38437.3	21094.4	38383.9	38807.2	38120.8	27261.8	20717.6	20093.5	22472.1	1	1	1	1	1	1	0
Caribbean	Aruba	ABW	2003	37770.4	20725.5	37730.3	38113.6	37467.2	26807.3	20356.1	19750.9	22069.6	1	1	1	1	1	1	0
Caribbean	Aruba	ABW	2004	39642.4	21761.1	39564.3	40061.4	39301.4	28082.1	21371.1	20712.2	23200	1	1	1	1	1	1	0
Caribbean	Aruba	ABW	2005	39302.8	21573.2	39231.8	39707.9	38968.8	27851.1	21187	20537.9	22994.8	1	1	1	1	1	1	0
Caribbean	Aruba	ABW	2006	38905.1	21353.2	38842.2	39293.9	38579.1	27580.3	20971.3	20333.7	22754.5	1	1	1	1	1	1	0
Caribbean	Aruba	ABW	2007	38535.4	21148.7	38480.1	38909.3	38217	27328.6	20770.9	20143.9	22531.4	1	1	1	1	1	1	0
Caribbean	Aruba	ABW	2008	37174.3	20395.9	37146	37494.1	36883	26401	20032.9	19444.6	21710	1	1	1	1	1	1	0
Caribbean	Aruba	ABW	2009	29958.9	16408.8	30057.4	30018.9	29800.4	21458.9	16123.8	15729.6	17373.2	1	1	1	1	1	1	0
Caribbean	Aruba	ABW	2010	31338.8	17164.8	31437.7	31416.5	31162.2	22418.1	16866.8	16451.7	18176.1	1	1	1	1	1	1	1
Caribbean	Aruba	ABW	2011	32912.3	18026.9	33011.7	33009.6	32715.6	23513	17714	17275.2	19091.6	1	1	1	1	1	1	1
Caribbean	Aruba	ABW	2012	34639.8	18973.4	34739.8	34758.8	34420.8	24715	18644.2	18179.3	20096.7	1	1	1	1	1	1	1
Caribbean	Aruba	ABW	2013	36475.4	19979.1	36575.8	36618.2	36232.3	25990.8	19632.6	19139.9	21164.8	1	1	1	1	1	1	1
Caribbean	Aruba	ABW	2014	38419.7	21044.3	38520.3	38588.4	38150.4	27340.5	20679.5	20157.2	22296.3	1	1	1	1	1	1	1
Caribbean	Aruba	ABW	2015	40467.2	22166.2	40567.7	40664.3	40169.7	28760.1	21782	21228.4	23488.1	1	1	1	1	1	1	1
North Africa / Middle East	Afghanistan	AFG	1950	594.778	211.902	432.455	723.357	628.521	644.76	186.965	179.491	269.25	1	1	1	0	1	1	1
North Africa / Middle East	Afghanistan	AFG	1951	603.526	215.035	438.978	734.277	637.322	652.79	189.604	182.186	273.314	1	1	1	0	1	1	1
North Africa / Middle East	Afghanistan	AFG	1952	614.529	218.939	447.066	747.918	648.603	663.59	192.969	185.534	278.313	1	1	1	0	1	1	1
North Africa / Middle East	Afghanistan	AFG	1953	639.637	227.651	464.885	778.53	675.496	692.04	200.896	192.94	289.118	1	1	1	0	1	1	1
North Africa / Middle East	Afghanistan	AFG	1954	643.876	229.256	468.334	784.066	679.227	694.17	202.058	194.351	291.358	1	1	1	0	1	1	1
North Africa / Middle East	Afghanistan	AFG	1955	647.154	230.534	471.126	788.451	681.884	695.07	202.906	195.488	293.208	1	1	1	0	1	1	1
North Africa / Middle East	Afghanistan	AFG	1956	663.823	236.379	483.166	808.962	699.342	712.65	208.082	200.481	300.575	1	1	1	0	1	1	1
North Africa / Middle East	Afghanistan	AFG	1957	655.354	233.657	477.862	799.214	688.987	698.85	205.129	198.241	297.6	1	1	1	0	1	1	1
North Africa / Middle East	Afghanistan	AFG	1958	677.806	241.481	493.923	826.717	712.779	723.44	212.159	204.91	307.374	1	1	1	0	1	1	1
North Africa / Middle East	Afghanistan	AFG	1959	684.96	244.09	499.426	835.803	719.651	728.96	214.244	207.175	310.852	1	1	1	0	1	1	1
North Africa / Middle East	Afghanistan	AFG	1960	696.146	248.078	507.727	849.759	730.952	739.41	217.626	210.606	316.001	1	1	1	0	1	1	1
North Africa / Middle East	Afghanistan	AFG	1961	691.206	246.566	504.88	844.273	724.466	729.93	215.806	209.39	314.502	1	1	1	0	1	1	1
North Africa / Middle East	Afghanistan	AFG	1962	690.988	246.665	505.299	844.479	723.187	726.3	215.509	209.535	314.951	1	1	1	0	1	1	1
North Africa / Middle East	Afghanistan	AFG	1963	691.183	246.905	506.003	845.184	722.364	723.19	215.345	209.799	315.571	1	1	1	0	1	1	1
North Africa / Middle East	Afghanistan	AFG	1964	691.698	247.255	506.93	846.274	721.891	720.48	215.284	210.156	316.325	1	1	1	0	1	1	1
North Africa / Middle East	Afghanistan	AFG	1965	693.714	248.119	508.902	849.18	723.06	719.59	215.703	210.948	317.705	1	1	1	0	1	1	1
North Africa / Middle East	Afghanistan	AFG	1966	688.252	246.422	505.67	843.038	716.047	709.71	213.725	209.571	315.971	1	1	1	0	1	1	1
North Africa / Middle East	Afghanistan	AFG	1967	692.832	248.166	509.43	849.048	720.016	711.91	214.965	211.108	318.424	1	1	1	0	1	1	1
North Africa / Middle East	Afghanistan	AFG	1968	701.932	251.461	516.351	860.54	728.904	719.47	217.649	213.96	322.773	1	1	1	0	1	1	1
North Africa / Middle East	Afghanistan	AFG	1969	699.381	250.763	515.148	857.921	725.074	713.12	216.603	213.429	322.256	1	1	1	0	1	1	1
North Africa / Middle East	Afghanistan	AFG	1970	699.071	250.833	515.508	858.014	723.69	709.46	216.274	213.549	322.675	1	0	1	0	1	1	0
North Africa / Middle East	Afghanistan	AFG	1971	702.992	252.235	512.877	878.056	718.042	658.7	214.747	212.43	329.528	1	0	1	0	1	1	0
North Africa / Middle East	Afghanistan	AFG	1972	623.893	223.414	470.113	748.665	652.902	630	195.646	194.622	279.974	1	0	1	0	1	1	0
North Africa / Middle East	Afghanistan	AFG	1973	659.609	236.483	496.443	790.802	691.582	684.06	207.165	205.554	296.73	1	0	1	0	1	1	0
North Africa / Middle East	Afghanistan	AFG	1974	676.429	243.07	509.163	810.494	709.63	702.87	212.607	210.824	305.779	1	0	1	0	1	1	0
North Africa / Middle East	Afghanistan	AFG	1975	703.337	251.905	525.879	850.537	733.596	720.63	219.798	217.755	318.163	1	0	1	0	1	1	0
North Africa / Middle East	Afghanistan	AFG	1976	721.65	259.487	539.557	872.379	753.014	737.45	225.654	223.423	329.383	1	0	1	0	1	1	0
North Africa / Middle East	Afghanistan	AFG	1977	675.225	243.591	509.702	809.249	706.725	669.27	212.116	210.983	307.676	1	0	1	0	1	1	0
North Africa / Middle East	Afghanistan	AFG	1978	707.173	256.492	533.014	847.935	740.571	704.16	222.241	220.657	326.578	1	0	1	0	1	1	0
North Africa / Middle East	Afghanistan	AFG	1979	685.285	250.191	522.569	809.519	723.769	688.82	217.4	216.292	316.88	1	0	1	0	1	1	0
North Africa / Middle East	Afghanistan	AFG	1980	679.959	245.832	519.328	802.705	717.844	689.97	215.759	214.922	306.815	1	0	1	0	1	1	0
North Africa / Middle East	Afghanistan	AFG	1981	740.25	259.657	554.328	897.167	769.256	763.56	231.067	229.447	318.457	1	0	1	0	1	1	0
North Africa / Middle East	Afghanistan	AFG	1982	796.039	274.108	588.016	981.33	818.771	832.65	245.823	243.429	333.071	1	0	1	0	1	1	0
North Africa / Middle East	Afghanistan	AFG	1983	833	290.836	615.225	1025.45	858.322	862.55	257.67	254.723	360.116	1	0	1	0	1	1	0
North Africa / Middle East	Afghanistan	AFG	1984	832.034	298.411	621.287	1008.95	865.867	846.75	260.072	257.223	377.938	1	0	1	0	1	1	0
North Africa / Middle East	Afghanistan	AFG	1985	821.159	301.443	619.812	981.628	862.037	818.95	259.109	256.587	388.633	1	0	1	0	1	1	0
North Africa / Middle East	Afghanistan	AFG	1986	851.575	315.673	646.696	1006.71	901.323	877.66	270.884	267.745	408.389	1	0	1	0	1	1	0
North Africa / Middle East	Afghanistan	AFG	1987	766.599	286.224	587.158	902.632	810.008	725.7	244	242.96	371.71	1	0	1	0	1	1	0
North Africa / Middle East	Afghanistan	AFG	1988	705.078	265.026	548.446	815.716	751.071	655.56	226.645	226.848	341.584	1	0	1	0	1	1	0
North Africa / Middle East	Afghanistan	AFG	1989	656.084	247.47	521.879	735.419	710.953	639.75	214.834	215.791	311.787	1	0	1	0	1	1	0
North Africa / Middle East	Afghanistan	AFG	1990	628.29	234.136	500.983	704.814	679.073	604.05	205.453	207.089	289.867	1	0	1	0	1	1	0
North Africa / Middle East	Afghanistan	AFG	1991	584.266	212.961	472.779	642.791	637.229	600.59	193.063	195.357	250.463	1	0	1	0	1	1	0
North Africa / Middle East	Afghanistan	AFG	1992	557.793	204.074	453.911	610.875	608.593	552.83	184.628	187.506	240.087	1	0	1	0	1	1	0
North Africa / Middle East	Afghanistan	AFG	1993	421.867	155.718	366.193	417.149	482.259	475.79	146.896	151.111	169.146	1	0	1	0	1	1	0
North Africa / Middle East	Afghanistan	AFG	1994	337.269	124.332	307.039	306.382	398.387	426.07	121.76	126.588	124.65	1	0	1	0	1	1	0
North Africa / Middle East	Afghanistan	AFG	1995	450.41	165.808	389.409	448.027	513.794	512.42	156.521	160.703	180.2	1	0	1	0	1	1	0
North Africa / Middle East	Afghanistan	AFG	1996	433.683	158.969	380.509	419.938	500.603	526.07	152.637	156.999	167.272	1	0	1	0	1	1	0
North Africa / Middle East	Afghanistan	AFG	1997	442.564	156.142	382.439	442.614	502.64	540.91	153.309	157.777	157.339	1	0	1	0	1	1	0
North Africa / Middle East	Afghanistan	AFG	1998	430.019	151.794	376.848	419.047	494.161	556.2	150.838	155.446	149.097	1	0	1	0	1	1	0
North Africa / Middle East	Afghanistan	AFG	1999	417.768	147.55	371.159	396.577	485.568	571.26	148.33	153.075	141.244	1	0	1	0	1	1	0
North Africa / Middle East	Afghanistan	AFG	2000	406.214	142.43	362.77	382.831	473.042	565.23	144.635	149.583	133.073	1	0	1	0	1	1	0
North Africa / Middle East	Afghanistan	AFG	2001	387.038	134.412	344.571	370.055	446.487	506.6	136.715	142.028	124.492	1	0	1	0	1	1	0
North Africa / Middle East	Afghanistan	AFG	2002	569.143	201.681	474.143	604.877	628.407	618.72	191.571	195.701	217.77	0	0	0	0	0	0	0
North Africa / Middle East	Afghanistan	AFG	2003	619.88	222.815	522.908	636.191	700.541	668.43	212.769	215.829	239.846	0	0	0	0	0	0	0
North Africa / Middle East	Afghanistan	AFG	2004	637.803	235.491	547.572	618.216	747.621	685.11	227.667	226.009	252.797	0	0	0	0	0	0	0
North Africa / Middle East	Afghanistan	AFG	2005	704.419	261.991	611.9	666.479	834.878	757.79	254.31	252.56	279.104	0	0	0	0	0	0	0
North Africa / Middle East	Afghanistan	AFG	2006	743.008	279.31	637.365	687.727	903.93	790.16	275.327	263.071	299.532	0	0	0	0	0	0	0
North Africa / Middle East	Afghanistan	AFG	2007	774.562	298.617	708.943	736.494	878.248	862.62	267.158	292.614	336.079	0	0	0	0	0	0	0
North Africa / Middle East	Afghanistan	AFG	2008	865.929	297.647	713.67	1008.95	875.166	868.86	266.221	294.565	332.153	0	0	0	0	0	0	0
North Africa / Middle East	Afghanistan	AFG	2009	1073.8	369.999	851.827	1169.71	1199.85	1017.91	364.986	351.589	393.421	0	0	0	1	0	0	0
North Africa / Middle East	Afghanistan	AFG	2010	1133.66	390.795	903.173	1233.37	1264.44	1065.41	384.667	372.782	414.935	0	1	1	1	1	0	1
North Africa / Middle East	Afghanistan	AFG	2011	1177.28	405.909	939.899	1280.29	1311.63	1100.08	399.048	387.941	430.74	0	1	1	1	1	0	1
North Africa / Middle East	Afghanistan	AFG	2012	1225.06	422.479	980.369	1331.57	1363.23	1137.79	414.772	404.644	448.02	0	1	1	1	1	0	1
North Africa / Middle East	Afghanistan	AFG	2013	1268.55	437.548	1016.93	1378.48	1410.25	1172.06	429.098	419.737	463.808	0	1	1	1	1	0	1
North Africa / Middle East	Afghanistan	AFG	2014	1317.65	454.571	1058.54	1431.21	1463.18	1210.41	445.23	436.91	481.573	0	1	1	1	1	0	1
North Africa / Middle East	Afghanistan	AFG	2015	1370.44	472.889	1103.49	1487.83	1520.02	1251.38	462.552	455.464	500.651	0	1	1	1	1	0	1
Sub-Saharan Africa, Central	Angola	AGO	1950	2085.26	1082.28	2269.85	1441.28	2544.65	1051.82	1287.91	1164.69	794.222	1	1	1	0	1	1	1
Sub-Saharan Africa, Central	Angola	AGO	1951	2134.99	1107.86	2323.91	1476.16	2604.9	1076.18	1318.32	1192.41	812.857	1	1	1	0	1	1	1
Sub-Saharan Africa, Central	Angola	AGO	1952	2185.92	1134.06	2379.27	1511.89	2666.59	1101.11	1349.46	1220.79	831.931	1	1	1	0	1	1	1
Sub-Saharan Africa, Central	Angola	AGO	1953	2236.28	1159.97	2434.11	1547.27	2727.45	1125.57	1380.2	1248.89	850.835	1	1	1	0	1	1	1
Sub-Saharan Africa, Central	Angola	AGO	1954	2165.58	1124.68	2363.78	1499.78	2633.18	1079.28	1333.81	1212.46	827.785	1	1	1	0	1	1	1
Sub-Saharan Africa, Central	Angola	AGO	1955	2293.19	1189.68	2498.7	1588.12	2792.74	1148.48	1413.65	1281.84	873.566	1	1	1	0	1	1	1
Sub-Saharan Africa, Central	Angola	AGO	1956	2235.84	1161.15	2442.2	1549.75	2715.55	1110	1375.76	1252.54	855.169	1	1	1	0	1	1	1
Sub-Saharan Africa, Central	Angola	AGO	1957	2395.18	1242.21	2610.16	1659.96	2915.42	1197.23	1475.67	1338.94	912.028	1	1	1	0	1	1	1
Sub-Saharan Africa, Central	Angola	AGO	1958	2479.05	1285.09	2699.99	1718.48	3018.7	1240.54	1527.54	1385.06	942.682	1	1	1	0	1	1	1
Sub-Saharan Africa, Central	Angola	AGO	1959	2462.56	1277.28	2686.08	1708.19	2993.42	1225.32	1515.52	1377.69	938.62	1	1	1	0	1	1	1
Sub-Saharan Africa, Central	Angola	AGO	1960	2520.05	1306.85	2748.77	1748.68	3062.71	1252.98	1550.52	1409.81	960.212	1	1	1	0	1	1	1
Sub-Saharan Africa, Central	Angola	AGO	1961	2776.06	1436.62	3016.66	1925.46	3386.07	1396.11	1711.76	1547.72	1050.38	1	1	1	0	1	1	1
Sub-Saharan Africa, Central	Angola	AGO	1962	2682.38	1389.92	2923.38	1862.29	3261.47	1335.26	1650.46	1499.41	1019.88	1	1	1	0	1	1	1
Sub-Saharan Africa, Central	Angola	AGO	1963	2770.86	1435.15	3018.35	1924.2	3370.03	1380.4	1705.01	1548.16	1052.28	1	1	1	0	1	1	1
Sub-Saharan Africa, Central	Angola	AGO	1964	3003.67	1553.14	3262.35	2085.29	3663.36	1509.54	1851.32	1673.73	1134.38	1	1	1	0	1	1	1
Sub-Saharan Africa, Central	Angola	AGO	1965	3162.72	1633.88	3430.09	2195.8	3862.29	1595.77	1950.7	1759.99	1190.97	1	1	1	0	1	1	1
Sub-Saharan Africa, Central	Angola	AGO	1966	3284.83	1696	3559.82	2281	4013.69	1660.18	2026.5	1826.63	1234.88	1	1	1	0	1	1	1
Sub-Saharan Africa, Central	Angola	AGO	1967	3411.86	1760.59	3694.65	2369.65	4171.29	1727.31	2105.37	1895.91	1280.48	1	1	1	0	1	1	1
Sub-Saharan Africa, Central	Angola	AGO	1968	3331.26	1720.74	3616.01	2315.68	4062.11	1672.22	2051.97	1855.09	1255.15	1	1	1	0	1	1	1
Sub-Saharan Africa, Central	Angola	AGO	1969	3377.32	1744.61	3667.74	2348.75	4115.48	1691.45	2079.19	1881.5	1273.15	1	1	1	0	1	1	1
Sub-Saharan Africa, Central	Angola	AGO	1970	3521.34	1817.8	3820.48	2449.27	4294.29	1767.69	2168.65	1959.98	1324.76	1	0	1	0	1	1	0
Sub-Saharan Africa, Central	Angola	AGO	1971	3594.62	1856.76	3882.96	2539.4	4361.48	1728.33	2203.39	1991.97	1374.93	1	0	1	0	1	1	0
Sub-Saharan Africa, Central	Angola	AGO	1972	3540.39	1832.64	3844.74	2468.01	4308.41	1711.73	2178.21	1972.08	1347.63	1	0	1	0	1	1	0
Sub-Saharan Africa, Central	Angola	AGO	1973	3712.52	1921.59	4016.76	2611	4509.8	1789.47	2279.7	2060.51	1424.54	1	0	1	0	1	1	0
Sub-Saharan Africa, Central	Angola	AGO	1974	3752.96	1927.68	4026.86	2719.48	4512.55	1710.57	2282.37	2065.47	1435.2	1	0	1	0	1	1	0
Sub-Saharan Africa, Central	Angola	AGO	1975	3295.11	1678.59	3458.52	2616.65	3810.16	1072.81	1933.73	1772.42	1329.62	1	0	1	0	1	1	0
Sub-Saharan Africa, Central	Angola	AGO	1976	3083.18	1565.12	3245.66	2453.89	3549.97	953.82	1804.69	1662.65	1228.01	1	0	1	0	1	1	0
Sub-Saharan Africa, Central	Angola	AGO	1977	3037.96	1544.82	3213.48	2394.05	3506.36	940.83	1783.86	1645.93	1204.68	1	0	1	0	1	1	0
Sub-Saharan Africa, Central	Angola	AGO	1978	2923.04	1480.9	3127.08	2240.98	3401.05	960.21	1731.92	1601.33	1109.46	1	0	1	0	1	1	0
Sub-Saharan Africa, Central	Angola	AGO	1979	2889.36	1461.6	3102.72	2198.01	3367.35	958.38	1715.94	1588.63	1080.24	1	0	1	0	1	1	0
Sub-Saharan Africa, Central	Angola	AGO	1980	2833.17	1449.37	3078.65	2086.46	3334.4	961.43	1700.41	1576.12	1071.57	1	0	1	0	1	1	0
Sub-Saharan Africa, Central	Angola	AGO	1981	2693.82	1374.16	2949.51	1953.2	3178.74	923.46	1623.08	1509.55	989.861	1	0	1	0	1	1	0
Sub-Saharan Africa, Central	Angola	AGO	1982	2654.78	1338.24	2885.69	1980.63	3098.03	862	1583.35	1476.56	954.83	1	0	1	0	1	1	0
Sub-Saharan Africa, Central	Angola	AGO	1983	2642.01	1329.32	2859.26	2006.01	3060.76	808.09	1565.54	1462.8	959.616	1	0	1	0	1	1	0
Sub-Saharan Africa, Central	Angola	AGO	1984	2728.38	1356.62	2915.1	2151.08	3118.95	790.2	1595.72	1491.32	982.842	1	0	1	0	1	1	0
Sub-Saharan Africa, Central	Angola	AGO	1985	2713.5	1355.36	2910.74	2121.12	3108.65	779.33	1591.46	1488.93	985.695	1	0	0	0	0	1	0
Sub-Saharan Africa, Central	Angola	AGO	1986	2748.15	1348.09	2885.1	2252.5	3106.85	694.19	1579.98	1475.56	988.729	1	0	0	0	0	1	0
Sub-Saharan Africa, Central	Angola	AGO	1987	2884.57	1414.12	3028.55	2357.83	3267.34	759.67	1662.07	1549.14	1031.13	1	0	0	0	0	1	0
Sub-Saharan Africa, Central	Angola	AGO	1988	3008.92	1469.29	3170.01	2490.91	3365.83	852.88	1724.25	1621.69	1061.94	1	0	0	0	0	1	0
Sub-Saharan Africa, Central	Angola	AGO	1989	2942.91	1440.43	3130.11	2406.2	3292.42	853.46	1681.65	1601	1038.65	1	0	0	0	0	1	0
Sub-Saharan Africa, Central	Angola	AGO	1990	2879.6	1405.92	3090.87	2357.85	3190.08	868.07	1632.21	1580.65	1004.91	1	0	0	0	0	1	0
Sub-Saharan Africa, Central	Angola	AGO	1991	2867.91	1367.56	3054.61	2495.11	3054.02	853.5	1557.51	1561.79	983.386	1	0	0	0	0	1	0
Sub-Saharan Africa, Central	Angola	AGO	1992	2683.46	1256.79	2879.65	2421.34	2749.38	821.34	1403.28	1471.69	895.389	1	0	0	0	0	1	0
Sub-Saharan Africa, Central	Angola	AGO	1993	1987.53	938.744	2228.32	1733.44	2000.83	584.52	1021.22	1137.21	657.809	1	0	0	0	0	1	0
Sub-Saharan Africa, Central	Angola	AGO	1994	1993.74	935.111	2228.72	1748.38	2004.14	578.92	1022.91	1137.28	645.144	1	0	0	0	0	1	0
Sub-Saharan Africa, Central	Angola	AGO	1995	2181.03	1013.54	2400.3	1996.12	2146.66	622.24	1095.65	1225.15	719.812	0	0	0	0	0	0	0
Sub-Saharan Africa, Central	Angola	AGO	1996	2461.56	1143.97	2754.86	2307.33	2322.5	675.4	1185.4	1406.12	840.406	0	0	0	0	0	0	0
Sub-Saharan Africa, Central	Angola	AGO	1997	2558.98	1183.68	2820.45	2413.25	2443.23	713.61	1247.02	1439.6	864.428	0	0	0	0	0	0	0
Sub-Saharan Africa, Central	Angola	AGO	1998	2517.9	1179.38	2733.27	2274.25	2546.19	748.17	1299.57	1395.1	843.459	0	0	0	0	0	0	0
Sub-Saharan Africa, Central	Angola	AGO	1999	2581.76	1186.24	2746.29	2436.22	2562.77	759.54	1308.03	1401.75	848.952	0	0	0	0	0	0	0
Sub-Saharan Africa, Central	Angola	AGO	2000	2550.97	1188.57	2749.02	2334.87	2569.03	770.05	1311.22	1403.14	851.339	0	0	0	0	0	0	0
Sub-Saharan Africa, Central	Angola	AGO	2001	2507.14	1190.35	2754.69	2193.54	2573.18	781.81	1312.61	1406.04	852.401	0	0	0	0	0	0	0
Sub-Saharan Africa, Central	Angola	AGO	2002	2809.07	1323.45	3065.17	2505.28	2856.75	875.89	1459.17	1564.51	946.683	0	0	0	0	0	0	0
Sub-Saharan Africa, Central	Angola	AGO	2003	2806.58	1325.4	3076.44	2483.09	2860.2	881.33	1458.12	1570.26	947.825	0	0	0	0	0	0	0
Sub-Saharan Africa, Central	Angola	AGO	2004	3015.52	1430.01	3323.1	2639.73	3083.74	951.27	1571.98	1696.16	1021.9	0	0	0	0	0	0	0
Sub-Saharan Africa, Central	Angola	AGO	2005	3537.88	1675.9	3893.95	3108.19	3611.49	1116.35	1843.37	1987.53	1196.79	0	0	0	0	0	0	0
Sub-Saharan Africa, Central	Angola	AGO	2006	4107.38	1931.51	4485.34	3673.05	4163.76	1292.36	2125.35	2289.38	1379.81	0	0	0	0	0	0	0
Sub-Saharan Africa, Central	Angola	AGO	2007	4823.55	2260.5	5241.33	4353.95	4875.36	1520.35	2490.63	2675.25	1615.62	0	0	0	0	0	0	0
Sub-Saharan Africa, Central	Angola	AGO	2008	5333.29	2491.68	5770.38	4847.56	5381.93	1684.25	2748.57	2945.29	1781.19	0	0	0	0	0	0	0
Sub-Saharan Africa, Central	Angola	AGO	2009	5223.48	2433.59	5639.21	4753.53	5277.68	1664.61	2694.3	2878.34	1728.13	0	0	0	1	0	0	0
Sub-Saharan Africa, Central	Angola	AGO	2010	5366.42	2500.15	5797.05	4883.98	5418.23	1703.54	2766.16	2958.9	1775.39	0	1	1	1	1	0	1
Sub-Saharan Africa, Central	Angola	AGO	2011	5569.47	2594.97	6026.9	5065.67	5615.83	1757.74	2867.2	3076.22	1841.49	0	1	1	1	1	0	1
Sub-Saharan Africa, Central	Angola	AGO	2012	5741.9	2675.36	6219.7	5221.65	5784.35	1803.93	2953.37	3174.63	1898.1	0	1	1	1	1	0	1
Sub-Saharan Africa, Central	Angola	AGO	2013	5907.72	2752.62	6404.25	5372.3	5946.6	1848.32	3036.34	3268.83	1952.71	0	1	1	1	1	0	1
Sub-Saharan Africa, Central	Angola	AGO	2014	6048.54	2818.1	6558.35	5502.04	6085.23	1886.29	3107.23	3347.48	1999.59	0	1	1	1	1	0	1
Sub-Saharan Africa, Central	Angola	AGO	2015	6122.66	2852.17	6631.71	5575.49	6160.8	1907.4	3145.87	3384.92	2025.72	0	1	1	1	1	0	1
Caribbean	Anguilla	AIA	1950	2670	1443.74	2762.49	2526	2721.5	2084.82	1421.87	1443.08	1466.27	1	1	1	1	1	1	1
Caribbean	Anguilla	AIA	1951	2779.99	1503.25	2875.95	2631.35	2832.67	2167.91	1480.5	1502.33	1526.92	1	1	1	1	1	1	1
Caribbean	Anguilla	AIA	1952	2898.34	1567.29	2998.03	2744.72	2952.28	2257.29	1543.58	1566.09	1592.19	1	1	1	1	1	1	1
Caribbean	Anguilla	AIA	1953	3030.95	1639.03	3134.82	2871.7	3086.33	2357.53	1614.26	1637.53	1665.31	1	1	1	1	1	1	1
Caribbean	Anguilla	AIA	1954	3170.36	1714.46	3278.61	3005.26	3227.21	2462.78	1688.56	1712.62	1742.19	1	1	1	1	1	1	1
Caribbean	Anguilla	AIA	1955	3304.67	1787.13	3417.1	3134.11	3362.82	2563.82	1760.16	1784.94	1816.3	1	1	1	1	1	1	1
Caribbean	Anguilla	AIA	1956	3473.12	1878.27	3590.83	3295.47	3533.05	2691.02	1849.94	1875.67	1909.19	1	1	1	1	1	1	1
Caribbean	Anguilla	AIA	1957	3599.17	1946.48	3720.71	3416.75	3660.06	2785.1	1917.15	1943.49	1978.81	1	1	1	1	1	1	1
Caribbean	Anguilla	AIA	1958	3724.07	2014.07	3849.36	3537.05	3785.81	2878.03	1983.74	2010.67	2047.81	1	1	1	1	1	1	1
Caribbean	Anguilla	AIA	1959	3848.1	2081.2	3977.08	3656.64	3910.59	2970.05	2049.88	2077.36	2116.36	1	1	1	1	1	1	1
Caribbean	Anguilla	AIA	1960	4057.05	2194.25	4192.52	3857.07	4121.55	3127.28	2161.26	2189.86	2231.64	1	1	1	1	1	1	1
Caribbean	Anguilla	AIA	1961	4218.38	2281.56	4358.71	4012.41	4284.02	3247.45	2247.28	2276.64	2320.76	1	1	1	1	1	1	1
Caribbean	Anguilla	AIA	1962	4408.55	2384.47	4554.65	4195.34	4475.65	3389.47	2348.67	2378.96	2425.77	1	1	1	1	1	1	1
Caribbean	Anguilla	AIA	1963	4565.88	2469.62	4716.62	4347.18	4633.83	3505.91	2432.57	2463.53	2512.75	1	1	1	1	1	1	1
Caribbean	Anguilla	AIA	1964	4837.21	2616.43	4996.3	4607.77	4907.56	3709.45	2577.21	2609.58	2662.51	1	1	1	1	1	1	1
Caribbean	Anguilla	AIA	1965	5063.04	2738.64	5228.92	4825.24	5134.96	3877.63	2697.61	2731.05	2787.26	1	1	1	1	1	1	1
Caribbean	Anguilla	AIA	1966	5289.98	2861.46	5462.62	5043.98	5363.33	4046.2	2818.62	2853.08	2912.67	1	1	1	1	1	1	1
Caribbean	Anguilla	AIA	1967	5506.77	2978.79	5685.8	5253.26	5581.27	4206.59	2934.23	2969.61	3032.53	1	1	1	1	1	1	1
Caribbean	Anguilla	AIA	1968	5777.8	3125.46	5964.9	5514.49	5854	4407.93	3078.74	3115.35	3182.29	1	1	1	1	1	1	1
Caribbean	Anguilla	AIA	1969	6051.8	3273.75	6247.01	5778.82	6129.56	4611.01	3224.85	3262.65	3333.75	1	1	1	1	1	1	1
Caribbean	Anguilla	AIA	1970	6388.2	3455.8	6593.45	6103.03	6468.12	4861.05	3404.22	3443.55	3519.63	1	1	1	1	1	1	0
Caribbean	Anguilla	AIA	1971	6182.82	3343.82	6385.23	5900.79	6262.45	4710.73	3294.05	3334.66	3402.75	1	1	1	1	1	1	0
Caribbean	Anguilla	AIA	1972	6821.26	3692.02	7032.12	6530.1	6901.56	5177.38	3636.6	3672.97	3766.49	1	1	1	1	1	1	0
Caribbean	Anguilla	AIA	1973	7049.17	3816.39	7262.77	6755.21	7129.54	5343.55	3758.94	3793.6	3896.62	1	1	1	1	1	1	0
Caribbean	Anguilla	AIA	1974	6995.52	3787.11	7208.5	6702.2	7075.88	5304.45	3730.14	3765.21	3865.98	1	1	1	1	1	1	0
Caribbean	Anguilla	AIA	1975	7193.55	3895.19	7408.82	6897.92	7273.91	5448.69	3836.45	3869.99	3979.13	1	1	1	1	1	1	0
Caribbean	Anguilla	AIA	1976	7270.96	3937.45	7487.1	6974.48	7351.31	5505.04	3878.02	3910.93	4023.39	1	1	1	1	1	1	0
Caribbean	Anguilla	AIA	1977	7254.96	3928.71	7470.92	6958.65	7335.31	5493.39	3869.43	3902.47	4014.24	1	1	1	1	1	1	0
Caribbean	Anguilla	AIA	1978	7754.98	4201.73	7976.22	7453.7	7835.02	5856.81	4137.96	4166.77	4300.47	1	1	1	1	1	1	0
Caribbean	Anguilla	AIA	1979	8465.28	4589.82	8692.98	8158.61	8544.23	6371.49	4519.6	4541.73	4708.12	1	1	1	1	1	1	0
Caribbean	Anguilla	AIA	1980	8888.18	4821	9119.19	8579.18	8966.16	6677.11	4746.92	4764.71	4951.36	1	1	1	1	1	1	0
Caribbean	Anguilla	AIA	1981	9270.54	5030.1	9504.23	8959.96	9347.43	6952.94	4952.5	4966.16	5171.63	1	1	1	1	1	1	0
Caribbean	Anguilla	AIA	1982	9258.41	5023.46	9492.02	8947.87	9335.33	6944.19	4945.98	4959.77	5164.63	1	1	1	1	1	1	0
Caribbean	Anguilla	AIA	1983	9331.08	5063.21	9565.16	9020.29	9407.79	6996.57	4985.06	4998.04	5206.53	1	1	1	1	1	1	0
Caribbean	Anguilla	AIA	1984	9709.78	5270.39	9946.18	9397.98	9785.19	7269.25	5188.74	5197.4	5425.02	1	1	1	1	1	1	0
Caribbean	Anguilla	AIA	1985	10584.1	5748.95	10824.8	10271.6	10655.9	7897.22	5659.17	5657.16	5930.52	1	1	1	1	1	1	0
Caribbean	Anguilla	AIA	1986	11663.3	6340.05	11907.4	11353	11729.4	8669.49	6240.12	6223.71	6556.31	1	1	1	1	1	1	0
Caribbean	Anguilla	AIA	1987	12414.6	6751.84	12660	12107.7	12476.1	9205.48	6644.77	6617.62	6993.14	1	1	1	1	1	1	0
Caribbean	Anguilla	AIA	1988	13477.6	7334.81	13723.4	13177.8	13531.6	9961.64	7217.56	7174.23	7612.64	1	1	1	1	1	1	0
Caribbean	Anguilla	AIA	1989	13890.4	7561.27	14135.8	13594	13941.2	10254.6	7440.04	7390.15	7853.63	1	1	1	1	1	1	0
Caribbean	Anguilla	AIA	1990	16568.3	9031.76	16806.5	16303.1	16595.2	12147.4	8884.38	8788.39	9422.53	1	1	1	1	1	1	0
Caribbean	Anguilla	AIA	1991	13132	7145.21	13377.8	12829.5	13188.5	9716.03	7031.28	6993.33	7411.02	1	1	1	1	1	1	0
Caribbean	Anguilla	AIA	1992	16197.1	8827.82	16436.8	15926.8	16227.7	11885.8	8684.09	8594.83	9204.53	1	1	1	1	1	1	0
Caribbean	Anguilla	AIA	1993	16831.5	9176.41	17068.6	16570.1	16855.8	12332.8	9026.42	8925.59	9577.21	1	1	1	1	1	1	0
Caribbean	Anguilla	AIA	1994	17634.5	9617.79	17867.5	17385.6	17650.4	12897.5	9459.83	9343.95	10049.6	1	1	1	1	1	1	0
Caribbean	Anguilla	AIA	1995	16802.5	9160.46	17039.7	16540.7	16827.1	12312.3	9010.76	8910.47	9560.15	1	1	1	1	1	1	0
Caribbean	Anguilla	AIA	1996	16826.3	9173.54	17063.4	16564.8	16850.6	12329.1	9023.6	8922.88	9574.14	1	1	1	1	1	1	0
Caribbean	Anguilla	AIA	1997	18197.1	9927.12	18426.9	17957.5	18206.9	13292.6	9763.56	9636.87	10380.9	1	1	1	1	1	1	0
Caribbean	Anguilla	AIA	1998	19609.7	10704.1	19829.9	19396	19603.2	14282.5	10526.4	10371.6	11214.4	1	1	1	1	1	1	0
Caribbean	Anguilla	AIA	1999	19821.9	10820.9	20040.4	19612.3	19812.8	14430.9	10641	10481.9	11339.8	1	1	1	1	1	1	0
Caribbean	Anguilla	AIA	2000	19468.7	10626.5	19689.9	19252.2	19463.9	14183.8	10450.2	10298.3	11131.1	1	1	1	1	1	1	0
Caribbean	Anguilla	AIA	2001	19236.5	10498.8	19459.4	19015.7	19234.5	14021.2	10324.8	10177.6	10994	1	1	1	1	1	1	0
Caribbean	Anguilla	AIA	2002	18201.7	9929.63	18431.4	17962.2	18211.4	13295.8	9766.02	9639.24	10383.6	1	1	1	1	1	1	0
Caribbean	Anguilla	AIA	2003	17882.8	9754.27	18114.4	17637.9	17896	13071.9	9593.85	9473.22	10195.8	1	1	1	1	1	1	0
Caribbean	Anguilla	AIA	2004	20755.1	11334.5	20966.1	20564.7	20734.6	15083	11145.2	10966.7	11891.7	1	1	1	1	1	1	0
Caribbean	Anguilla	AIA	2005	21644.8	11824.4	21847.8	21473.8	21612.8	15703.6	11626	11428.5	12418.6	1	1	1	1	1	1	0
Caribbean	Anguilla	AIA	2006	26310.9	14395.8	26461.5	26259.3	26211.8	18942.7	14149.2	13845.4	15192.8	1	1	1	1	1	1	0
Caribbean	Anguilla	AIA	2007	30169.6	16525.1	30264.8	30236.4	30007.5	21603.8	16237.8	15838.3	17499.3	1	1	1	1	1	1	0
Caribbean	Anguilla	AIA	2008	29866.8	16358	29966.7	29923.8	29709.9	21395.5	16073.9	15682.1	17318	1	1	1	1	1	1	0
Caribbean	Anguilla	AIA	2009	22000.1	12020	22199.7	21837.2	21963.3	15951.1	11818	11612.8	12629.1	1	1	1	1	1	1	0
Caribbean	Anguilla	AIA	2010	22849.8	12484.5	23054.2	22691.5	22803.8	16545.7	12274.8	12059.7	13119	1	1	1	1	1	1	1
Caribbean	Anguilla	AIA	2011	23826.6	13018.3	24036.5	23672.8	23770.4	17230.6	12799.8	12573.4	13681.8	1	1	1	1	1	1	1
Caribbean	Anguilla	AIA	2012	24898.9	13604.5	25115	24750.1	24831.7	17982.7	13376.1	13137.4	14299.8	1	1	1	1	1	1	1
Caribbean	Anguilla	AIA	2013	26032.1	14223.8	26254.5	25888.8	25952.9	18776.6	13985.2	13733.3	14952.9	1	1	1	1	1	1	1
Caribbean	Anguilla	AIA	2014	27224.8	14875.7	27453.8	27088	27132.7	19611.4	14626.3	14360.5	15640.4	1	1	1	1	1	1	1
Caribbean	Anguilla	AIA	2015	28471.9	15557.4	28707.6	28342.4	28365.8	20483.1	15296.7	15016.2	16359.3	1	1	1	1	1	1	1
Europe, Central	Albania	ALB	1950	1556.36	785.886	1600.72	1250.81	1817.54	1001.34	795.549	778.043	784.067	1	1	1	0	1	1	1
Europe, Central	Albania	ALB	1951	1620.19	817.466	1664.9	1302.31	1893.37	1044.56	828.433	809.283	814.683	1	1	1	0	1	1	1
Europe, Central	Albania	ALB	1952	1628.82	822.134	1675.24	1309.93	1901.3	1046.23	832.135	814.219	820.049	1	1	1	0	1	1	1
Europe, Central	Albania	ALB	1953	1691.83	853.321	1738.7	1360.84	1975.96	1088.54	864.526	845.103	850.334	1	1	1	0	1	1	1
Europe, Central	Albania	ALB	1954	1741.2	877.859	1788.88	1400.93	2033.79	1120.49	889.687	869.497	874.393	1	1	1	0	1	1	1
Europe, Central	Albania	ALB	1955	1828.64	920.931	1876.21	1471.37	2138.35	1180.9	934.923	912.034	915.837	1	1	1	0	1	1	1
Europe, Central	Albania	ALB	1956	1851.68	932.664	1900.83	1490.57	2163.65	1192.77	946.123	923.932	927.937	1	1	1	0	1	1	1
Europe, Central	Albania	ALB	1957	1960.77	986.249	2009.28	1578.33	2294.69	1269.21	1002.73	976.783	979.235	1	1	1	0	1	1	1
Europe, Central	Albania	ALB	1958	2044.38	1027.43	2092.93	1645.86	2394.36	1326.4	1045.86	1017.52	1018.92	1	1	1	0	1	1	1
Europe, Central	Albania	ALB	1959	2124.74	1067.03	2173.45	1710.84	2489.95	1381	1087.24	1056.71	1057.12	1	1	1	0	1	1	1
Europe, Central	Albania	ALB	1960	2225.47	1116.49	2273.75	1792.09	2610.58	1450.91	1139.36	1105.58	1104.52	1	1	1	0	1	1	1
Europe, Central	Albania	ALB	1961	2250.18	1129.09	2300.35	1812.83	2637.36	1462.97	1151.25	1118.42	1117.61	1	1	1	0	1	1	1
Europe, Central	Albania	ALB	1962	2323.07	1165.07	2373.76	1872	2723.46	1511.39	1188.58	1154.13	1152.5	1	1	1	0	1	1	1
Europe, Central	Albania	ALB	1963	2400.34	1203.16	2451.45	1934.71	2814.86	1562.94	1228.18	1191.93	1189.38	1	1	1	0	1	1	1
Europe, Central	Albania	ALB	1964	2480.47	1242.64	2531.98	1999.75	2909.68	1616.47	1269.25	1231.11	1227.57	1	1	1	0	1	1	1
Europe, Central	Albania	ALB	1965	2568.03	1285.72	2619.76	2070.77	3013.57	1675.45	1314.21	1273.83	1269.13	1	1	1	0	1	1	1
Europe, Central	Albania	ALB	1966	2660.89	1331.37	2712.72	2146.07	3123.89	1738.26	1361.94	1319.08	1313.08	1	1	1	0	1	1	1
Europe, Central	Albania	ALB	1967	2757.46	1378.8	2809.31	2224.4	3238.68	1803.69	1411.58	1366.1	1358.71	1	1	1	0	1	1	1
Europe, Central	Albania	ALB	1968	2853.87	1426.15	2905.8	2302.65	3353.16	1868.79	1461.09	1413.06	1404.29	1	1	1	0	1	1	1
Europe, Central	Albania	ALB	1969	2948.43	1472.61	3000.56	2379.49	3465.24	1932.25	1509.58	1459.17	1449.07	1	1	1	0	1	1	1
Europe, Central	Albania	ALB	1970	3053.55	1524.16	3105.58	2464.83	3590.24	2003.54	1563.6	1510.29	1498.58	1	0	1	0	1	1	0
Europe, Central	Albania	ALB	1971	3117.09	1554.96	3175.6	2503.08	3672.59	2083.62	1599.77	1544.35	1520.76	1	0	1	0	1	1	0
Europe, Central	Albania	ALB	1972	3181.25	1586.67	3246.85	2540.54	3756.36	2165.2	1636.58	1579.01	1544.42	1	0	1	0	1	1	0
Europe, Central	Albania	ALB	1973	3268.27	1625.1	3336.47	2605.16	3863.19	2273.05	1683.28	1622.63	1569.4	1	0	1	0	1	1	0
Europe, Central	Albania	ALB	1974	3314.33	1648.22	3381.26	2649.08	3912.65	2281.52	1705.46	1644.35	1594.86	1	0	1	0	1	1	0
Europe, Central	Albania	ALB	1975	3362.59	1672.81	3428.04	2695.26	3964.45	2289.47	1728.67	1667.03	1622.73	1	0	1	0	1	1	0
Europe, Central	Albania	ALB	1976	3411.12	1697.93	3475.67	2740.49	4017.2	2298.64	1752.31	1690.12	1651.36	1	0	1	0	1	1	0
Europe, Central	Albania	ALB	1977	3460.41	1722.28	3523.18	2788.34	4069.7	2308.69	1775.87	1713.15	1677.83	1	0	1	0	1	1	0
Europe, Central	Albania	ALB	1978	3517.76	1752.12	3578.26	2843.59	4131.44	2319.32	1803.42	1739.88	1713.06	1	0	1	0	1	1	0
Europe, Central	Albania	ALB	1979	3567.12	1778.67	3628.01	2886.82	4186.52	2330.63	1828.13	1764	1743.86	1	0	1	0	1	1	0
Europe, Central	Albania	ALB	1980	3621.28	1801.26	3677.33	2945.54	4240.99	2347.08	1852.57	1787.9	1763.3	0	0	0	0	0	0	0
Europe, Central	Albania	ALB	1981	3745.75	1867.43	3813.33	3027.65	4396.27	2359.68	1920.4	1854.03	1827.86	0	0	0	0	0	0	0
Europe, Central	Albania	ALB	1982	3771.88	1885.2	3845.74	3029.57	4440.32	2372.65	1939.65	1869.78	1846.18	0	0	0	0	0	0	0
Europe, Central	Albania	ALB	1983	3747.43	1868.61	3807.61	3031	4403.68	2386.5	1923.64	1851.25	1830.95	0	0	0	0	0	0	0
Europe, Central	Albania	ALB	1984	3683.4	1827.54	3807.36	2983.54	4259.31	2400.09	1860.58	1851.12	1770.92	0	0	0	0	0	0	0
Europe, Central	Albania	ALB	1985	3624.64	1799.42	3671.75	2964.45	4237.72	2412.65	1851.14	1785.19	1761.94	0	0	0	0	0	0	0
Europe, Central	Albania	ALB	1986	3745.92	1856.55	3804.03	3069.61	4364.13	2427.98	1906.37	1849.51	1813.77	0	0	0	0	0	0	0
Europe, Central	Albania	ALB	1987	3643.67	1796.26	3694.29	3022.19	4214.54	2443.26	1841.02	1796.15	1751.59	0	0	0	0	0	0	0
Europe, Central	Albania	ALB	1988	3515.85	1730.86	3575.94	2919.72	4051.89	2458.73	1769.97	1738.61	1683.99	0	0	0	0	0	0	0
Europe, Central	Albania	ALB	1989	3774.71	1864.24	3845.92	3110.94	4367.26	2477.27	1907.73	1869.87	1815.12	0	0	0	0	0	0	0
Europe, Central	Albania	ALB	1990	3394.67	1669.89	3463.97	2810.59	3909.45	2499.4	1707.75	1684.17	1617.74	0	0	0	0	0	0	0
Europe, Central	Albania	ALB	1991	2557.3	1200.48	2539.92	2380.05	2751.93	1775.83	1202.11	1234.9	1164.42	0	0	0	0	0	0	0
Europe, Central	Albania	ALB	1992	2453.44	1123.83	2380.56	2405.14	2574.61	1631.99	1124.66	1157.42	1089.4	0	0	0	0	0	0	0
Europe, Central	Albania	ALB	1993	2655.89	1243.77	2622.09	2485.14	2860.43	1775.23	1246.12	1274.85	1210.34	0	0	0	0	0	0	0
Europe, Central	Albania	ALB	1994	2881.65	1375.84	2927.34	2573.89	3143.71	1907.34	1374.05	1423.26	1330.21	0	0	0	0	0	0	0
Europe, Central	Albania	ALB	1995	3176.65	1550.26	3183.7	2740.18	3606.08	2146.98	1577.02	1547.9	1525.85	0	0	0	0	0	0	0
Europe, Central	Albania	ALB	1996	3478.47	1696.29	3444.16	3021.73	3969.53	2332.6	1734.66	1674.54	1679.66	0	0	0	0	0	0	0
Europe, Central	Albania	ALB	1997	3125.23	1521.41	3067.66	2721.36	3586.68	2086.55	1565.85	1491.48	1506.88	0	0	0	0	0	0	0
Europe, Central	Albania	ALB	1998	3523.7	1704.95	3487.25	3026.99	4056.88	2342.52	1770.75	1695.49	1648.61	0	0	0	0	0	0	0
Europe, Central	Albania	ALB	1999	3911.46	1900.87	3855.04	3404.33	4475.02	2566.99	1953.61	1874.31	1874.7	0	0	0	0	0	0	0
Europe, Central	Albania	ALB	2000	4149.74	2034.96	4123.93	3519.99	4805.3	2741.42	2099.45	2005.04	2000.4	0	0	0	0	0	0	0
Europe, Central	Albania	ALB	2001	4403.85	2188.16	4444.21	3628.73	5138.61	2924.94	2245.76	2160.76	2157.95	0	0	0	0	0	0	0
Europe, Central	Albania	ALB	2002	4541.11	2262.28	4601	3746.57	5275.77	3008.69	2305.63	2236.99	2244.21	0	0	0	0	0	0	0
Europe, Central	Albania	ALB	2003	4863.89	2381.93	4837.39	4196.66	5557.6	3172.71	2428.88	2351.92	2364.99	0	0	0	0	0	0	0
Europe, Central	Albania	ALB	2004	5222.63	2507.39	5086.16	4718.91	5862.82	3342.64	2559.76	2472.87	2489.53	0	0	0	0	0	0	0
Europe, Central	Albania	ALB	2005	5514.85	2639.37	5352.51	5030.44	6161.61	3518.27	2692.9	2602.37	2622.84	0	0	0	0	0	0	0
Europe, Central	Albania	ALB	2006	5855.03	2767.7	5618.1	5500.46	6446.53	3692.71	2816.22	2731.5	2755.39	0	0	0	0	0	0	0
Europe, Central	Albania	ALB	2007	6256.95	2925.31	5942.77	6018.1	6809.97	3904.71	2975.68	2889.35	2910.89	0	0	0	0	0	0	0
Europe, Central	Albania	ALB	2008	6714.23	3138.23	6362.76	6484.45	7295.49	4148.94	3192.72	3093.55	3128.43	0	0	0	0	0	0	0
Europe, Central	Albania	ALB	2009	6877.43	3211.45	6540.28	6642.52	7449.48	4233.01	3250.68	3179.86	3203.82	0	0	0	1	0	0	0
Europe, Central	Albania	ALB	2010	7021.66	3278.69	6676.77	6785.17	7603.04	4310.16	3317.79	3246.22	3272.05	0	1	1	1	1	0	1
Europe, Central	Albania	ALB	2011	7206.47	3364.99	6856.14	6964.98	7798.28	4407.46	3403.12	3333.43	3358.4	0	1	1	1	1	0	1
Europe, Central	Albania	ALB	2012	7421.95	3465.69	7067.87	7172.98	8024.99	4519.76	3502.21	3436.37	3458.48	0	1	1	1	1	0	1
Europe, Central	Albania	ALB	2013	7683.1	3587.85	7328.06	7422.79	8298.46	4654.3	3621.74	3562.87	3578.93	0	1	1	1	1	0	1
Europe, Central	Albania	ALB	2014	7987.26	3730.21	7634.02	7711.96	8615.81	4809.44	3760.46	3711.63	3718.55	0	1	1	1	1	0	1
Europe, Central	Albania	ALB	2015	8325.25	3888.48	7976.12	8032.12	8967.52	4980.37	3914.21	3877.96	3873.26	0	1	1	1	1	0	1
Europe, Western	Andorra	AND	1950	34054.3	18719.5	33947.2	34302.8	33912.9	24559.5	18373.7	17780.3	20004.3	1	1	1	1	1	1	1
Europe, Western	Andorra	AND	1951	34557.2	18996.2	34443.9	34825.9	34401.8	24889.7	18645.4	18040.3	20302.8	1	1	1	1	1	1	1
Europe, Western	Andorra	AND	1952	35113.9	19302.5	34994.1	35403.8	34943.9	25257.7	18946.2	18328.2	20633	1	1	1	1	1	1	1
Europe, Western	Andorra	AND	1953	35788.4	19673.5	35661.5	36101	35602.8	25709.4	19310.5	18677.6	21032.4	1	1	1	1	1	1	1
Europe, Western	Andorra	AND	1954	36484.3	20056.3	36350	36820.5	36282.4	26175.2	19686.4	19038	21444.6	1	1	1	1	1	1	1
Europe, Western	Andorra	AND	1955	37064.7	20375.7	36923.3	37424	36846.9	26556.9	20000	19338	21789	1	1	1	1	1	1	1
Europe, Western	Andorra	AND	1956	37965.2	20871	37815.2	38351.4	37728.9	27166.7	20486.3	19804.9	22321.7	1	1	1	1	1	1	1
Europe, Western	Andorra	AND	1957	38344.5	21079.8	38187.8	38753	38092.6	27402.3	20691.3	19999.9	22548.1	1	1	1	1	1	1	1
Europe, Western	Andorra	AND	1958	38668.1	21257.9	38504.9	39098.6	38400.8	27597.5	20866.4	20165.7	22741.8	1	1	1	1	1	1	1
Europe, Western	Andorra	AND	1959	38941.8	21408.7	38772.2	39394	38659.1	27756.7	21014.5	20305.5	22906.1	1	1	1	1	1	1	1
Europe, Western	Andorra	AND	1960	40014.1	21998.5	39834.4	40498	39709.8	28483.8	21593.5	20861.5	23540.4	1	1	1	1	1	1	1
Europe, Western	Andorra	AND	1961	40549.2	22293	40361.7	41059.1	40226.9	28827.1	21882.8	21137.4	23858.8	1	1	1	1	1	1	1
Europe, Western	Andorra	AND	1962	41301.6	22706.9	41105	41840.8	40959.1	29323.7	22289.2	21526.5	24305.1	1	1	1	1	1	1	1
Europe, Western	Andorra	AND	1963	41689.8	22920.6	41485.7	42254.1	41329.7	29560.8	22499.1	21725.6	24537.2	1	1	1	1	1	1	1
Europe, Western	Andorra	AND	1964	43046.2	23666.6	42829.6	43649.5	42659.4	30482.7	23231.6	22429.1	25339.2	1	1	1	1	1	1	1
Europe, Western	Andorra	AND	1965	43912.2	24143.1	43685.3	44548.8	43502.6	31055.4	23699.4	22877	25852.9	1	1	1	1	1	1	1
Europe, Western	Andorra	AND	1966	44715.9	24585.3	44478.8	45385.6	44283.3	31582.6	24133.6	23292.3	26329.9	1	1	1	1	1	1	1
Europe, Western	Andorra	AND	1967	45366.9	24943.5	45120.2	46068.2	44912.4	32000.6	24485.4	23627.9	26717.2	1	1	1	1	1	1	1
Europe, Western	Andorra	AND	1968	46391.5	25507.2	46132.9	47130.9	45910.7	32680.6	25038.9	24158	27324.7	1	1	1	1	1	1	1
Europe, Western	Andorra	AND	1969	47358.2	26039	47087.7	48135.8	46851	33318.1	25561.1	24657.7	27898.2	1	1	1	1	1	1	1
Europe, Western	Andorra	AND	1970	48721.8	26789.1	48436.9	49545.3	48183.2	34232.7	26297.5	25363.9	28705.7	1	1	1	1	1	1	0
Europe, Western	Andorra	AND	1971	48427.2	26625.8	48149.6	49236.6	47895.3	34033.9	26137.6	25213.2	28526.5	1	1	1	1	1	1	0
Europe, Western	Andorra	AND	1972	49727.7	27346.6	49417.8	50599.4	49165.9	34911.1	26843.7	25878.3	29317.8	1	1	1	1	1	1	0
Europe, Western	Andorra	AND	1973	50988.7	28045.6	50647	51921.8	50397.3	35760.8	27528.4	26522.8	30085.8	1	1	1	1	1	1	0
Europe, Western	Andorra	AND	1974	51423.5	28286.7	51070.7	52378	50821.9	36053.6	27764.5	26744.9	30350.7	1	1	1	1	1	1	0
Europe, Western	Andorra	AND	1975	49624.5	27289.4	49317.2	50491.2	49065.1	34841.5	26787.6	25825.5	29255	1	1	1	1	1	1	0
Europe, Western	Andorra	AND	1976	49375.2	27151.2	49074.1	50229.9	48821.6	34673.4	26652.2	25698	29103.2	1	1	1	1	1	1	0
Europe, Western	Andorra	AND	1977	49074.7	26984.6	48781.1	49915	48528	34470.8	26489.1	25544.4	28920.4	1	1	1	1	1	1	0
Europe, Western	Andorra	AND	1978	48155	26475	47884.1	48951.6	47629.4	33850.2	25989.9	25074	28361	1	1	1	1	1	1	0
Europe, Western	Andorra	AND	1979	46449.6	25530	46219.8	47166.5	45962.6	32698.2	25064.2	24201.4	27324.5	1	1	1	1	1	1	0
Europe, Western	Andorra	AND	1980	45501.9	25005	45294.4	46175.4	45036	32057.3	24549.8	23716.2	26749.1	1	1	1	1	1	1	0
Europe, Western	Andorra	AND	1981	43312.6	23792.6	43155.2	43888.1	42894.5	30574.6	23361.9	22594.7	25421.2	1	1	1	1	1	1	0
Europe, Western	Andorra	AND	1982	41613.2	22851.8	41493.3	42114.9	41231.3	29421.6	22440	21723.4	24391.9	1	1	1	1	1	1	0
Europe, Western	Andorra	AND	1983	40215	22078	40124.9	40657.7	39862.3	28471.6	21681.6	21006.1	23546.1	1	1	1	1	1	1	0
Europe, Western	Andorra	AND	1984	39117.8	21470.9	39050.6	39515.3	38787.6	27725.2	21086.6	20442.9	22883	1	1	1	1	1	1	0
Europe, Western	Andorra	AND	1985	38596.9	21182.7	38540.3	38973.3	38277.2	27370.5	20804.2	20175.4	22568.5	1	1	1	1	1	1	0
Europe, Western	Andorra	AND	1986	38827.1	21310	38765.8	39212.7	38502.7	27527.2	20929	20293.7	22707.5	1	1	1	1	1	1	0
Europe, Western	Andorra	AND	1987	40221.3	22081.4	40131.1	40664.3	39868.4	28475.9	21685	21009.4	23549.9	1	1	1	1	1	1	0
Europe, Western	Andorra	AND	1988	41600.6	22844.8	41480.9	42101.8	41219	29413	22433.1	21717	24384.3	1	1	1	1	1	1	0
Europe, Western	Andorra	AND	1989	42720.2	23464.6	42576.1	43269.8	42314.8	30172.9	23040.5	22291.1	25062.2	1	1	1	1	1	1	0
Europe, Western	Andorra	AND	1990	43056.1	23650.6	42904.5	43620.3	42643.6	30400.7	23222.7	22463.3	25265.8	1	1	1	1	1	1	0
Europe, Western	Andorra	AND	1991	42428.3	23303	42290.6	42965.1	42029.1	29974.8	22882.1	22141.4	24885.4	1	1	1	1	1	1	0
Europe, Western	Andorra	AND	1992	40866.8	22438.7	40763	41336.9	40500.6	28914.6	22035.1	21340.6	23940.3	1	1	1	1	1	1	0
Europe, Western	Andorra	AND	1993	38610.2	21190	38553.2	38987.1	38290.2	27379.5	20811.4	20182.2	22576.5	1	1	1	1	1	1	0
Europe, Western	Andorra	AND	1994	38000.1	20852.6	37955.4	38352.5	37692.3	26963.9	20480.6	19868.9	22208.2	1	1	1	1	1	1	0
Europe, Western	Andorra	AND	1995	38004.3	20854.9	37959.6	38356.9	37696.5	26966.8	20482.9	19871.1	22210.7	1	1	1	1	1	1	0
Europe, Western	Andorra	AND	1996	39241	21539	39171.2	39643.6	38908.3	27809	21153.4	20506.2	22957.5	1	1	1	1	1	1	0
Europe, Western	Andorra	AND	1997	42641.2	23420.8	42498.8	43187.3	42237.5	30119.3	22997.6	22250.6	25014.4	1	1	1	1	1	1	0
Europe, Western	Andorra	AND	1998	44104.5	24231.1	43929.2	44714.9	43669.2	31111.2	23791.5	23000.5	25901.2	1	1	1	1	1	1	0
Europe, Western	Andorra	AND	1999	45763.3	25149.8	45549.7	46448.7	45291.6	32234.1	24691.7	23850.1	26907.8	1	1	1	1	1	1	0
Europe, Western	Andorra	AND	2000	45646.1	25084.9	45435.3	46326.1	45177	32154.8	24628.1	23790.1	26836.6	1	1	1	1	1	1	0
Europe, Western	Andorra	AND	2001	49457.8	27197	49154.7	50316.4	48902.2	34729.1	26697.1	25740.2	29153.5	1	1	1	1	1	1	0
Europe, Western	Andorra	AND	2002	50339.7	27685.8	50014.4	51241.1	49763.6	35323.6	27176	26191.1	29690.4	1	1	1	1	1	1	0
Europe, Western	Andorra	AND	2003	51431.4	28291.1	51078.3	52386.3	50829.6	36058.9	27768.8	26749	30355.5	1	1	1	1	1	1	0
Europe, Western	Andorra	AND	2004	52575.1	28925.2	52192.4	53586.8	51946.1	36828.6	28389.9	27333.2	31052.7	1	1	1	1	1	1	0
Europe, Western	Andorra	AND	2005	53860	29637.8	53443.5	54936.4	53200.1	37692.4	29087.8	27989.2	31836.5	1	1	1	1	1	1	0
Europe, Western	Andorra	AND	2006	56062.8	30859.8	55586.9	57252.4	55349	39171.5	30284.4	29113.3	33181.7	1	1	1	1	1	1	0
Europe, Western	Andorra	AND	2007	55847.7	30740.4	55377.6	57026.2	55139.2	39027.2	30167.5	29003.6	33050.3	1	1	1	1	1	1	0
Europe, Western	Andorra	AND	2008	56997.6	31378.5	56496.1	58236.1	56260.6	39798.4	30792.3	29590.1	33753.1	1	1	1	1	1	1	0
Europe, Western	Andorra	AND	2009	57953.8	31909.1	57425.7	59242.8	57192.9	40439.4	31311.8	30077.7	34337.9	1	1	1	1	1	1	0
Europe, Western	Andorra	AND	2010	58664	32300.5	58121.4	59997.2	57873.5	40881.5	31696.1	30441.7	34763.8	1	1	1	1	1	1	1
Europe, Western	Andorra	AND	2011	59618.5	32826.4	59058.9	61002.1	58794.6	41492.4	32212.3	30932.4	35334.6	1	1	1	1	1	1	1
Europe, Western	Andorra	AND	2012	60720	33433.3	60141.7	62158.5	59859.8	42203.8	32808	31499.2	35992.7	1	1	1	1	1	1	1
Europe, Western	Andorra	AND	2013	61871.5	34067.7	61273.8	63367.2	60973.6	42948	33430.7	32091.7	36680.6	1	1	1	1	1	1	1
Europe, Western	Andorra	AND	2014	63063.5	34724.4	62445.6	64618.4	62126.5	43718.2	34075.3	32705.1	37392.7	1	1	1	1	1	1	1
Europe, Western	Andorra	AND	2015	64277.8	35393.4	63639.1	65893.7	63300.6	44501.8	34732	33329.8	38118.3	1	1	1	1	1	1	1
Caribbean	Netherlands Antilles	ANT	1950	6955.88	3784.4	7099.54	6737.57	7030.53	5274.37	3723.15	3712.33	3917.72	1	1	1	1	1	1	1
Caribbean	Netherlands Antilles	ANT	1951	7169.65	3900.78	7316.81	6948	7244.16	5429.43	3837.69	3825.89	4038.76	1	1	1	1	1	1	1
Caribbean	Netherlands Antilles	ANT	1952	7399.77	4026.06	7550.7	7174.48	7474.14	5596.45	3960.98	3948.15	4169.05	1	1	1	1	1	1	1
Caribbean	Netherlands Antilles	ANT	1953	7660.58	4168.04	7815.84	7430.94	7734.95	5786.2	4100.7	4086.74	4316.68	1	1	1	1	1	1	1
Caribbean	Netherlands Antilles	ANT	1954	7932.4	4316.02	8092.15	7698.35	8006.71	5983.76	4246.33	4231.18	4470.56	1	1	1	1	1	1	1
Caribbean	Netherlands Antilles	ANT	1955	8185.38	4453.75	8349.17	7947.71	8259.27	6166.61	4381.88	4365.52	4613.86	1	1	1	1	1	1	1
Caribbean	Netherlands Antilles	ANT	1956	8516.15	4633.82	8685.46	8272.87	8590.11	6407.49	4559.08	4541.3	4801.06	1	1	1	1	1	1	1
Caribbean	Netherlands Antilles	ANT	1957	8736.56	4753.83	8909.12	8491.09	8809.45	6564.82	4677.21	4658.19	4926.1	1	1	1	1	1	1	1
Caribbean	Netherlands Antilles	ANT	1958	8948.9	4869.47	9124.5	8701.67	9020.51	6715.67	4791.02	4770.76	5046.62	1	1	1	1	1	1	1
Caribbean	Netherlands Antilles	ANT	1959	9154.02	4981.18	9332.48	8905.44	9224.16	6860.72	4900.98	4879.44	5163.12	1	1	1	1	1	1	1
Caribbean	Netherlands Antilles	ANT	1960	9554.08	5198.97	9739.1	9299.13	9624.02	7151.28	5115.31	5091.98	5389.62	1	1	1	1	1	1	1
Caribbean	Netherlands Antilles	ANT	1961	9834.19	5351.49	10023.4	9576.38	9902.82	7351.41	5265.43	5240.55	5548.5	1	1	1	1	1	1	1
Caribbean	Netherlands Antilles	ANT	1962	10174.2	5536.65	10368.6	9912.32	10241.8	7595.77	5447.66	5421.01	5741.27	1	1	1	1	1	1	1
Caribbean	Netherlands Antilles	ANT	1963	10431.5	5676.72	10629.4	10167.8	10497.1	7777.71	5585.53	5557.29	5887.34	1	1	1	1	1	1	1
Caribbean	Netherlands Antilles	ANT	1964	10940.3	5953.73	11146.5	10669	11005.4	8146.54	5858.15	5827.56	6175.49	1	1	1	1	1	1	1
Caribbean	Netherlands Antilles	ANT	1965	11336	6169.19	11548.2	11060.2	11399.6	8430.25	6070.2	6037.5	6399.85	1	1	1	1	1	1	1
Caribbean	Netherlands Antilles	ANT	1966	11725.1	6381.05	11943	11445.3	11786.9	8708.31	6278.72	6243.86	6620.56	1	1	1	1	1	1	1
Caribbean	Netherlands Antilles	ANT	1967	12082.9	6575.93	12306	11800.3	12142.5	8962.48	6470.54	6433.55	6823.7	1	1	1	1	1	1	1
Caribbean	Netherlands Antilles	ANT	1968	12550.2	6830.36	12780.2	12262.6	12607.8	9297.02	6720.95	6681.42	7088.7	1	1	1	1	1	1	1
Caribbean	Netherlands Antilles	ANT	1969	13013.3	7082.51	13250.1	12721.2	13068.6	9627.57	6969.13	6926.99	7351.41	1	1	1	1	1	1	1
Caribbean	Netherlands Antilles	ANT	1970	13598.6	7401.21	13844.3	13299.8	13651.8	10047.6	7282.8	7237.56	7683.28	1	1	1	1	1	1	0
Caribbean	Netherlands Antilles	ANT	1971	14289.3	7780.18	14534.2	13996.6	14336.9	10537.4	7655.09	7598.7	8086.74	1	1	1	1	1	1	0
Caribbean	Netherlands Antilles	ANT	1972	14806	8063.81	15050	14518.6	14849.3	10903.3	7933.7	7868.7	8389.02	1	1	1	1	1	1	0
Caribbean	Netherlands Antilles	ANT	1973	15270.4	8318.8	15513.2	14988.3	15309.6	11231.7	8184.16	8111.23	8661	1	1	1	1	1	1	0
Caribbean	Netherlands Antilles	ANT	1974	15963.5	8699.47	16204.1	15690	15996.3	11721	8558.04	8472.96	9067.41	1	1	1	1	1	1	0
Caribbean	Netherlands Antilles	ANT	1975	16241.5	8852.2	16481.1	15971.7	16271.6	11917.1	8708.03	8617.98	9230.59	1	1	1	1	1	1	0
Caribbean	Netherlands Antilles	ANT	1976	17091.8	9319.44	17327.6	16834.3	17113.4	12515.9	9166.88	9061.22	9730.23	1	1	1	1	1	1	0
Caribbean	Netherlands Antilles	ANT	1977	22901	12516.2	23091.6	22759.4	22852	16578.2	12305	12080	13163.7	1	1	1	1	1	1	0
Caribbean	Netherlands Antilles	ANT	1978	24179.4	13220.7	24356.1	24069.8	24112.3	17466.2	12996.3	12742.4	13923.4	1	1	1	1	1	1	0
Caribbean	Netherlands Antilles	ANT	1979	25084.6	13719.6	25250.6	24999	25004.2	18093.8	13485.8	13211	14462.1	1	1	1	1	1	1	0
Caribbean	Netherlands Antilles	ANT	1980	26948.3	14747.4	27090.5	26915.2	26839.3	19383.3	14494.2	14175	15573.2	1	1	1	1	1	1	0
Caribbean	Netherlands Antilles	ANT	1981	27022.6	14788.4	27163.7	26991.6	26912.4	19434.6	14534.3	14213.3	15617.5	1	1	1	1	1	1	0
Caribbean	Netherlands Antilles	ANT	1982	26312.3	14396.6	26462.9	26260.8	26213.3	18943.7	14150	13846.2	15193.7	1	1	1	1	1	1	0
Caribbean	Netherlands Antilles	ANT	1983	25948	14195.7	26103.3	25886.2	25854.6	18691.7	13952.9	13657.8	14976.5	1	1	1	1	1	1	0
Caribbean	Netherlands Antilles	ANT	1984	25257.8	13815.1	25421.7	25176.8	25174.8	18213.8	13579.5	13300.7	14565.2	1	1	1	1	1	1	0
Caribbean	Netherlands Antilles	ANT	1985	24507.4	13401.5	24680.2	24406.4	24435.5	17693.7	13173.6	12912.2	14118.5	1	1	1	1	1	1	0
Caribbean	Netherlands Antilles	ANT	1986	22965.9	12552	23155.9	22825.9	22916	16623.3	12340.1	12113.7	13202.3	1	1	1	1	1	1	0
Caribbean	Netherlands Antilles	ANT	1987	22991.3	12566	23181	22851.9	22941.1	16641	12353.8	12126.9	13217.3	1	1	1	1	1	1	0
Caribbean	Netherlands Antilles	ANT	1988	23093.3	12622.2	23281.9	22956.4	23041.7	16711.9	12409	12179.7	13277.9	1	1	1	1	1	1	0
Caribbean	Netherlands Antilles	ANT	1989	24622	13464.6	24793.5	24524	24548.5	17773.2	13235.6	12971.6	14186.7	1	1	1	1	1	1	0
Caribbean	Netherlands Antilles	ANT	1990	24815.7	13571.4	24985	24722.9	24739.3	17907.5	13340.4	13071.9	14302	1	1	1	1	1	1	0
Caribbean	Netherlands Antilles	ANT	1991	25130.9	13745.2	25296.3	25046.5	25049.8	18125.9	13510.9	13235	14489.6	1	1	1	1	1	1	0
Caribbean	Netherlands Antilles	ANT	1992	25835	14133.4	25991.7	25770	25743.3	18613.5	13891.8	13599.3	14909.1	1	1	1	1	1	1	0
Caribbean	Netherlands Antilles	ANT	1993	26962.9	14755.5	27104.8	26930.2	26853.7	19393.4	14502	14182.5	15581.8	1	1	1	1	1	1	0
Caribbean	Netherlands Antilles	ANT	1994	28451.2	15576.6	28572.3	28463.3	28317.9	20420.5	15307.5	14951.4	16470.9	1	1	1	1	1	1	0
Caribbean	Netherlands Antilles	ANT	1995	29046.5	15905.2	29158.8	29077.2	28903.4	20830.8	15629.8	15258.7	16827	1	1	1	1	1	1	0
Caribbean	Netherlands Antilles	ANT	1996	29708.2	16270.4	29810.5	29760	29553.9	21286.3	15988	15600.2	17223	1	1	1	1	1	1	0
Caribbean	Netherlands Antilles	ANT	1997	30428.1	16667.9	30519.3	30503.5	30261.5	21781.6	16377.8	15971.6	17654.2	1	1	1	1	1	1	0
Caribbean	Netherlands Antilles	ANT	1998	29899.5	16376	29998.9	29957.5	29742	21418	16091.6	15698.9	17337.5	1	1	1	1	1	1	0
Caribbean	Netherlands Antilles	ANT	1999	29701.7	16266.8	29804.2	29753.3	29547.6	21281.9	15984.5	15596.9	17219.1	1	1	1	1	1	1	0
Caribbean	Netherlands Antilles	ANT	2000	29316.8	16054.4	29425.1	29356.1	29169.2	21016.9	15776.1	15398.2	16988.7	1	1	1	1	1	1	0
Caribbean	Netherlands Antilles	ANT	2001	29762	16300.2	29863.6	29815.7	29606.9	21323.5	16017.2	15628	17255.3	1	1	1	1	1	1	0
Caribbean	Netherlands Antilles	ANT	2002	29784.6	16312.6	29885.8	29838.9	29629.1	21339	16029.4	15639.7	17268.8	1	1	1	1	1	1	0
Caribbean	Netherlands Antilles	ANT	2003	30059.9	16464.6	30156.8	30123.2	29899.7	21528.4	16178.4	15781.7	17433.6	1	1	1	1	1	1	0
Caribbean	Netherlands Antilles	ANT	2004	30107.2	16490.7	30203.4	30172	29946.2	21560.9	16204.1	15806.1	17462	1	1	1	1	1	1	0
Caribbean	Netherlands Antilles	ANT	2005	30242.5	16565.4	30336.6	30311.7	30079.1	21654	16277.3	15875.9	17543	1	1	1	1	1	1	0
Caribbean	Netherlands Antilles	ANT	2006	30524.9	16721.3	30614.5	30603.4	30356.7	21848.1	16430.2	16021.5	17712.2	1	1	1	1	1	1	0
Caribbean	Netherlands Antilles	ANT	2007	31137.1	17059.4	31217	31236.1	30958.2	22268.9	16761.8	16337.2	18079.2	1	1	1	1	1	1	0
Caribbean	Netherlands Antilles	ANT	2008	31276	17136.1	31353.6	31379.7	31094.7	22364.3	16837	16408.8	18162.5	1	1	1	1	1	1	0
Caribbean	Netherlands Antilles	ANT	2009	30766.2	16854.5	30852	30852.7	30593.8	22014	16560.9	16146	17856.8	1	1	1	1	1	1	0
Caribbean	Netherlands Antilles	ANT	2010	31633.3	17329.8	31717.3	31737.5	31445.2	22605	17028	16598.6	18362.9	1	1	1	1	1	1	1
Caribbean	Netherlands Antilles	ANT	2011	32654	17889.2	32736.3	32777.1	32448.5	23304	17577.8	17131.7	18958.2	1	1	1	1	1	1	1
Caribbean	Netherlands Antilles	ANT	2012	33780.6	18506.7	33861.3	33924.1	33556.5	24076.7	18184.7	17720.2	19615.3	1	1	1	1	1	1	1
Caribbean	Netherlands Antilles	ANT	2013	34963	19154.7	35041.7	35128.2	34719	24886.9	18821.5	18337.8	20304.9	1	1	1	1	1	1	1
Caribbean	Netherlands Antilles	ANT	2014	36197.4	19831.3	36274	36385.8	35932.3	25732	19486.4	18982.5	21025	1	1	1	1	1	1	1
Caribbean	Netherlands Antilles	ANT	2015	37475	20531.5	37549.3	37688	37187.7	26605.6	20174.6	19649.6	21770.3	1	1	1	1	1	1	1
North Africa / Middle East	United Arab Emirates	ARE	1950	48249.9	40208.6	36611.2	45130.4	63008.2	15797.6	44491.4	36276.9	39857.5	1	1	1	0	1	1	1
North Africa / Middle East	United Arab Emirates	ARE	1951	50839.2	42310	38510.9	47544.1	66462.5	16709.2	46902.6	38163.7	41863.8	1	1	1	0	1	1	1
North Africa / Middle East	United Arab Emirates	ARE	1952	52447.9	43625.5	39710.2	49057.8	68575.6	17246.4	48384.1	39352.7	43139.7	1	1	1	0	1	1	1
North Africa / Middle East	United Arab Emirates	ARE	1953	55722.6	46273.4	42098.6	52104.5	72964.7	18417.5	51442.1	41726	45652	1	1	1	0	1	1	1
North Africa / Middle East	United Arab Emirates	ARE	1954	59763.2	49530.1	45029.6	55856	78404.1	19884.3	55225.7	44640	48724.5	1	1	1	0	1	1	1
North Africa / Middle East	United Arab Emirates	ARE	1955	59467.8	49325.6	44877.4	55624.8	77901	19683.3	54897.3	44482	48597.3	1	1	1	0	1	1	1
North Africa / Middle East	United Arab Emirates	ARE	1956	61508.8	50986.3	46388.2	57542.3	80595.9	20377.2	56782.2	45980.8	50195.9	1	1	1	0	1	1	1
North Africa / Middle East	United Arab Emirates	ARE	1957	61495.2	51007.8	46438.3	57571.4	80476	20282.1	56719.5	46024.2	50279.6	1	1	1	0	1	1	1
North Africa / Middle East	United Arab Emirates	ARE	1958	61966.9	51416.8	46834.3	58047.3	81019.2	20372	57115.9	46412.1	50722.6	1	1	1	0	1	1	1
North Africa / Middle East	United Arab Emirates	ARE	1959	64974.7	53850.9	49038.4	60859.4	85026.4	21426.2	59910.5	48600.8	53041.5	1	1	1	0	1	1	1
North Africa / Middle East	United Arab Emirates	ARE	1960	67861.6	56187.6	51156.4	63562	88866.5	22432.8	62589.2	50703.6	55269.9	1	1	1	0	1	1	1
North Africa / Middle East	United Arab Emirates	ARE	1961	70075.9	57987.8	52797	65647.2	91783.4	23179.6	64629.4	52330.6	57003.5	1	1	1	0	1	1	1
North Africa / Middle East	United Arab Emirates	ARE	1962	73140.6	60465.2	55042.7	68517.4	95861.7	24249.8	67472.8	54560.3	59362.6	1	1	1	0	1	1	1
North Africa / Middle East	United Arab Emirates	ARE	1963	75443.9	62336.4	56748.9	70688.6	98894.2	25025.2	69593.4	56252.3	61163.6	1	1	1	0	1	1	1
North Africa / Middle East	United Arab Emirates	ARE	1964	77430.5	63956	58231.9	72570.1	101489	25675.9	71412.1	57721.8	62734.2	1	1	1	0	1	1	1
North Africa / Middle East	United Arab Emirates	ARE	1965	79002.1	65246.3	59422.4	74071.1	103513	26164.3	72836.3	58899.5	64003.3	1	1	1	0	1	1	1
North Africa / Middle East	United Arab Emirates	ARE	1966	80137.7	66190.6	60305.1	75171.7	104936	26482.8	73846.1	59770.5	64955.2	1	1	1	0	1	1	1
North Africa / Middle East	United Arab Emirates	ARE	1967	80779.1	66742.6	60838.5	75817.8	105681	26610.4	74387.5	60293.3	65547.1	1	1	1	0	1	1	1
North Africa / Middle East	United Arab Emirates	ARE	1968	80466.9	66536.3	60694.6	75584.2	105122	26374.4	74027.3	60141.5	65440	1	1	1	0	1	1	1
North Africa / Middle East	United Arab Emirates	ARE	1969	78443.7	64966.2	59330.4	73768.8	102232	25495	72053.9	58774.7	64070.2	1	1	1	0	1	1	1
North Africa / Middle East	United Arab Emirates	ARE	1970	76223.6	63235.6	57819.3	71767.4	99084.2	24552.4	69899.4	57262.2	62545.1	1	1	1	0	1	1	0
North Africa / Middle East	United Arab Emirates	ARE	1971	75612.6	62250.9	57442.1	71159.9	98235.9	24805.6	69328.1	56879.2	60545.5	1	1	1	0	1	1	0
North Africa / Middle East	United Arab Emirates	ARE	1972	74378.4	60777	56617.2	69961	96557.1	24805.6	68178.6	56050.8	58101.7	1	1	1	0	1	1	0
North Africa / Middle East	United Arab Emirates	ARE	1973	73242.3	59375.2	55860.2	68852.8	95013.8	24887.1	67122	55290.1	55713.5	1	1	1	0	0	1	0
North Africa / Middle East	United Arab Emirates	ARE	1974	74542.3	58215.7	56866.2	70054.7	96706.1	28449.1	64678.5	56283.3	53685.4	1	1	1	0	0	1	0
North Africa / Middle East	United Arab Emirates	ARE	1975	67859.8	52760	52133.5	63812.6	87633.3	25465	58311.3	51568.1	48400.5	1	1	1	0	0	1	0
North Africa / Middle East	United Arab Emirates	ARE	1976	67413.4	52091.6	51866.7	63419.1	86954.3	25598	57364.1	51296.3	47614.3	1	1	1	0	0	1	0
North Africa / Middle East	United Arab Emirates	ARE	1977	68641.5	52872.8	52804.6	64603.2	88516.9	26296.3	58138.3	52222.5	48257.6	1	1	1	0	0	1	0
North Africa / Middle East	United Arab Emirates	ARE	1978	59716	45593.4	46397	56232.5	76518.6	22545	49689	45847.2	41244	1	1	1	0	0	1	0
North Africa / Middle East	United Arab Emirates	ARE	1979	65697.8	50460.8	50782.3	61899	84411.9	24801.7	55290.1	50199.4	45892.9	1	1	1	0	0	1	0
North Africa / Middle East	United Arab Emirates	ARE	1980	74009.9	57450	56824.1	69771.3	95434.2	27709.4	63512.5	56199.8	52637.8	0	1	0	0	0	0	0
North Africa / Middle East	United Arab Emirates	ARE	1981	71521.3	55282	56357.2	67727.9	90478.8	26635.3	60203.3	55738	49904.5	0	1	0	0	0	0	0
North Africa / Middle East	United Arab Emirates	ARE	1982	62061.2	47582.6	49181.7	59558.5	77443.5	22983.2	51391.6	48641.4	42714.9	0	1	0	0	0	0	0
North Africa / Middle East	United Arab Emirates	ARE	1983	56098.1	42786.6	45055.9	54358.4	68879.9	20538.2	45660.6	44560.9	38138.2	0	1	0	0	0	0	0
North Africa / Middle East	United Arab Emirates	ARE	1984	54987	41947.2	43468.7	53525.4	67966.9	20159.5	45322.7	42991.2	37527.6	0	1	0	0	0	0	0
North Africa / Middle East	United Arab Emirates	ARE	1985	49815.7	38061.1	40225.5	49288.3	59933.3	18545.9	39825.7	39783.6	34574	0	1	0	0	0	0	0
North Africa / Middle East	United Arab Emirates	ARE	1986	38681	29249.4	31118.9	38982.6	45941.4	13769.9	30528.1	30777	26443.2	0	0	0	0	0	0	0
North Africa / Middle East	United Arab Emirates	ARE	1987	38547.5	29426.6	31458.7	38084.6	46099.1	13480.3	30632.9	31113	26534	0	0	0	0	0	0	0
North Africa / Middle East	United Arab Emirates	ARE	1988	34652.1	26040.6	25671.8	35761.6	42522.9	12682.2	28256.5	25389.7	24475.6	0	0	0	0	0	0	0
North Africa / Middle East	United Arab Emirates	ARE	1989	37387.4	28333.3	28593	37881.8	45687.5	13220.4	30425.3	28278.9	26295.6	0	0	0	0	0	0	0
North Africa / Middle East	United Arab Emirates	ARE	1990	42641.3	32841.7	35634.8	41403.3	50885.7	13960.9	33939.2	35243.3	29342.5	0	0	0	0	0	0	0
North Africa / Middle East	United Arab Emirates	ARE	1991	41226.1	31515.7	34735.9	40544.8	48397.6	13191.1	32284.5	34354.3	27908.3	0	0	0	0	0	0	0
North Africa / Middle East	United Arab Emirates	ARE	1992	40312.7	30808.5	34201.7	39521.8	47214.4	12759.3	31374	33825.9	27225.6	0	0	0	0	0	0	0
North Africa / Middle East	United Arab Emirates	ARE	1993	38246.2	29089.9	32290.1	38013.4	44435.2	11904	29477.5	31935.3	25857	0	0	0	0	0	0	0
North Africa / Middle East	United Arab Emirates	ARE	1994	38727.2	29469.6	32196.6	38768.2	45216.9	12171.5	29943.6	31842.9	26622.4	0	0	0	0	0	0	0
North Africa / Middle East	United Arab Emirates	ARE	1995	38789	29727.1	31627.2	38572	46167.9	12391.9	30650.5	31279.7	27251.1	0	0	0	0	0	0	0
North Africa / Middle East	United Arab Emirates	ARE	1996	39578.5	30109.7	32739.7	39723.6	46272.2	12446.6	30715.8	32380	27233.4	0	0	0	0	0	0	0
North Africa / Middle East	United Arab Emirates	ARE	1997	40260.2	30696.1	33617.5	40615.4	46547.6	12568.4	30932.5	33248.2	27907.5	0	0	0	0	0	0	0
North Africa / Middle East	United Arab Emirates	ARE	1998	38290.8	29154.5	30643.3	38446.5	45782.7	12391.2	30402.5	30306.7	26754.2	0	0	0	0	0	0	0
North Africa / Middle East	United Arab Emirates	ARE	1999	37114.9	28493.7	29531.6	36891.2	44921.9	12116.5	29895.1	29207.2	26378.7	0	0	0	0	0	0	0
North Africa / Middle East	United Arab Emirates	ARE	2000	38726.8	30297.7	33607.1	37932.2	44640.9	12928.6	29635.7	33237.8	28019.7	0	0	0	0	0	0	0
North Africa / Middle East	United Arab Emirates	ARE	2001	38155.2	29160.5	32321.2	39080	43064.5	12496.3	28591.8	31966.1	26923.4	0	0	0	0	0	0	0
North Africa / Middle East	United Arab Emirates	ARE	2002	37384.3	28388.9	31375.3	38773.5	42004	12205.7	27862.9	31030.7	26273.1	0	0	0	0	0	0	0
North Africa / Middle East	United Arab Emirates	ARE	2003	39857.3	30177.8	33109.1	41640.8	44821.9	13022.8	29756.1	32745.4	28031.9	0	0	0	0	0	0	0
North Africa / Middle East	United Arab Emirates	ARE	2004	41860.4	32067.3	34289.7	44213.2	47078.4	13641.7	31271.6	33913	31017.4	0	0	0	0	0	0	0
North Africa / Middle East	United Arab Emirates	ARE	2005	43554.1	33293.6	33981	47688.9	48992.4	14115.1	32526	33607.7	33747.1	0	0	0	0	0	0	0
North Africa / Middle East	United Arab Emirates	ARE	2006	46260.6	35506.6	35867.7	51464.8	51449.2	14792.8	34204.8	35473.6	36841.3	0	0	0	0	0	0	0
North Africa / Middle East	United Arab Emirates	ARE	2007	47576.9	36190.7	35845.5	53941.2	52944.2	15094.5	35167.6	35451.7	37952.9	0	0	0	0	0	0	0
North Africa / Middle East	United Arab Emirates	ARE	2008	48684.5	36920.2	35496.5	56414.3	54142.8	15589.2	35985.4	35106.5	39668.6	0	0	0	0	0	0	0
North Africa / Middle East	United Arab Emirates	ARE	2009	46326	35764	33610.8	52932.2	52434.9	15217.3	34859.5	33241.6	39190.8	0	0	0	1	0	0	0
North Africa / Middle East	United Arab Emirates	ARE	2010	46219.8	35666	33424	52893.5	52341.8	15201.9	34797.4	33056.8	39143.9	0	1	1	1	1	0	1
North Africa / Middle East	United Arab Emirates	ARE	2011	46412.1	35802.4	33482.6	53180.2	52573.4	15267.7	34951.5	33114.7	39340.9	0	1	1	1	1	0	1
North Africa / Middle East	United Arab Emirates	ARE	2012	46906.4	36175.6	33787.8	53797.5	53134.1	15415.6	35324.7	33416.6	39785.6	0	1	1	1	1	0	1
North Africa / Middle East	United Arab Emirates	ARE	2013	47463.1	36597.4	34142.2	54484.3	53762.7	15580.4	35743.2	33767.1	40281.9	0	1	1	1	1	0	1
North Africa / Middle East	United Arab Emirates	ARE	2014	48037.2	37032.7	34509.3	55191.7	54410.6	15749.9	36174.5	34130.2	40793.3	0	1	1	1	1	0	1
North Africa / Middle East	United Arab Emirates	ARE	2015	49886.1	38467.4	35916	57296.2	56446.1	16263.6	37529.9	35521.5	42350.7	0	1	1	1	1	0	1
Latin America, Southern	Argentina	ARG	1950	5653.06	2572.81	5386.72	5421.86	6150.6	4986.72	2651.81	2357.18	2709.45	1	0	1	0	1	1	1
Latin America, Southern	Argentina	ARG	1951	5826.82	2639.86	5524.09	5648.28	6308.09	5073.03	2720.26	2417.28	2782.05	1	0	1	0	1	1	1
Latin America, Southern	Argentina	ARG	1952	5469.03	2504.68	5255.07	5189.3	5962.71	4717.41	2575.77	2298.9	2639.38	1	0	1	0	1	1	1
Latin America, Southern	Argentina	ARG	1953	5617.29	2573.9	5398.42	5325.12	6128.34	4874.49	2647.78	2361.64	2712.28	1	0	1	0	1	1	1
Latin America, Southern	Argentina	ARG	1954	5713	2622.11	5499.43	5398.19	6241.37	4979.83	2697.54	2405.79	2763.01	1	0	1	0	1	1	1
Latin America, Southern	Argentina	ARG	1955	5980.96	2737.54	5735.76	5685.89	6521.22	5237	2818.1	2509.36	2885.15	1	0	1	0	1	1	1
Latin America, Southern	Argentina	ARG	1956	6024.9	2764.61	5794.18	5699.64	6580.89	5285.31	2845.35	2534.78	2913.69	1	0	1	0	1	1	1
Latin America, Southern	Argentina	ARG	1957	6187.99	2840.86	5951.94	5848.72	6763.31	5460.69	2924.73	2603.83	2994.02	1	0	1	0	1	1	1
Latin America, Southern	Argentina	ARG	1958	6454.57	2953.86	6183.15	6144.74	7035.81	5697.98	3042.4	2705.13	3114.06	1	0	1	0	1	1	1
Latin America, Southern	Argentina	ARG	1959	6085.44	2802.99	5881.61	5725.89	6648.83	5241.47	2880.03	2572.43	2956.53	1	0	1	0	1	1	1
Latin America, Southern	Argentina	ARG	1960	6505.59	2970.06	6221.19	6242.76	7052.81	5559.47	3053.72	2721.27	3135.19	1	0	1	0	0	1	1
Latin America, Southern	Argentina	ARG	1961	6700.99	3078.94	6436.21	6357.2	7309.55	5861.84	3176.27	2815.5	3245.04	1	0	1	0	0	1	1
Latin America, Southern	Argentina	ARG	1962	6609.56	3020.4	6346.54	6303.21	7178.94	5677.23	3088.7	2775.78	3196.73	1	0	1	0	0	1	1
Latin America, Southern	Argentina	ARG	1963	6320.92	2877.76	6116.83	5972.01	6873.91	5455.44	2887.39	2674.56	3071.33	1	0	1	0	0	1	1
Latin America, Southern	Argentina	ARG	1964	6744.86	3086.99	6516.27	6358.36	7359.96	5926.13	3131.36	2849.78	3279.82	1	0	1	0	0	1	1
Latin America, Southern	Argentina	ARG	1965	7237	3318.5	6949.77	6871.52	7889.7	6370.75	3406.82	3039.96	3508.71	1	0	1	0	0	1	1
Latin America, Southern	Argentina	ARG	1966	7171.47	3281.02	6907.94	6787.84	7818.64	6320.6	3338.29	3021.26	3483.52	1	0	1	0	0	1	1
Latin America, Southern	Argentina	ARG	1967	7282.57	3336.68	7019.51	6886.38	7941.83	6398.95	3399.23	3069.96	3540.85	1	0	1	0	0	1	1
Latin America, Southern	Argentina	ARG	1968	7505.95	3437.53	7219.63	7122.48	8175.74	6577.76	3509.51	3157.56	3645.52	1	0	1	0	0	1	1
Latin America, Southern	Argentina	ARG	1969	8025.59	3678.34	7671.67	7676.99	8728.1	7037.28	3794.21	3355.87	3884.94	1	0	1	0	0	1	1
Latin America, Southern	Argentina	ARG	1970	8195.22	3753.29	7846.54	7809.74	8929.38	7301.97	3853.84	3432.37	3973.66	1	0	1	0	0	1	0
Latin America, Southern	Argentina	ARG	1971	8403.74	3868.51	8060.28	7968.57	9182.38	7529.94	4019.66	3525.98	4059.9	1	0	1	0	0	1	0
Latin America, Southern	Argentina	ARG	1972	8434.61	3879.14	8114.92	7955.78	9233.13	7634.57	4009.19	3549.62	4078.61	1	0	1	0	0	1	0
Latin America, Southern	Argentina	ARG	1973	8578.89	3947.78	8283.98	8025.39	9427.31	7961.97	4056.77	3623.56	4163.01	1	0	1	0	0	1	0
Latin America, Southern	Argentina	ARG	1974	8910.16	4094.88	8582.69	8364	9783.8	8334.08	4213.44	3754.47	4316.74	1	0	1	0	0	1	0
Latin America, Southern	Argentina	ARG	1975	8751.64	4023.99	8468.18	8164.2	9622.54	8122.5	4146.54	3703.75	4221.67	1	0	1	0	0	1	0
Latin America, Southern	Argentina	ARG	1976	8675	3935.53	8369.91	8176.59	9478.51	7965.2	3993.24	3660.12	4153.21	1	0	1	0	0	1	0
Latin America, Southern	Argentina	ARG	1977	9097.18	4121.98	8727.79	8656.89	9906.85	8304.38	4201.33	3816.99	4347.62	1	0	1	0	0	1	0
Latin America, Southern	Argentina	ARG	1978	8707.43	3917.63	8386.77	8273.89	9461.63	7807.25	3945.24	3666.72	4140.94	1	0	1	0	0	1	0
Latin America, Southern	Argentina	ARG	1979	9156.86	4168.96	8822.34	8659.39	9988.85	8226.91	4286.23	3857.74	4362.92	1	0	1	0	0	1	0
Latin America, Southern	Argentina	ARG	1980	9201	4217.85	8898.11	8637.62	10067.3	8205.98	4403.16	3890.64	4359.73	1	0	0	0	0	1	0
Latin America, Southern	Argentina	ARG	1981	8607.14	3944.71	8419.93	8045.18	9356.3	7606.56	4090.46	3680.11	4063.54	1	0	0	0	0	1	0
Latin America, Southern	Argentina	ARG	1982	8187.99	3746.89	8086.07	7710.96	8766.92	7245.76	3828.1	3533.05	3879.52	1	0	0	0	0	1	0
Latin America, Southern	Argentina	ARG	1983	8386.52	3840.58	8271.86	7907.47	8980.23	7387.05	3924.51	3614.25	3982.98	1	0	0	0	0	1	0
Latin America, Southern	Argentina	ARG	1984	8440.8	3867.56	8340.57	7930.6	9051.24	7425.85	3952.25	3644.03	4006.39	1	0	0	0	0	1	0
Latin America, Southern	Argentina	ARG	1985	7778.84	3560.21	7796.08	7293.8	8246.65	6834.93	3600.92	3404.58	3675.13	1	0	0	0	0	1	0
Latin America, Southern	Argentina	ARG	1986	8215.32	3762.78	8192.47	7684.81	8768.68	7223.79	3828.87	3578.21	3881.26	1	0	0	0	0	1	0
Latin America, Southern	Argentina	ARG	1987	8316.99	3810.02	8299.54	7758.18	8893.24	7297.93	3883.26	3624.82	3921.98	1	0	0	0	0	1	0
Latin America, Southern	Argentina	ARG	1988	8058.44	3683.79	8090.71	7544.55	8540.07	7054.36	3729.05	3532.75	3789.58	0	0	0	0	0	0	0
Latin America, Southern	Argentina	ARG	1989	7566.68	3455.9	8003.61	6910.33	7786.1	6520.11	3399.82	3494.72	3473.14	0	0	0	0	0	0	0
Latin America, Southern	Argentina	ARG	1990	7344.76	3340.04	7719.91	6822.82	7491.56	6432.92	3271.21	3370.84	3378.07	0	0	0	0	0	0	0
Latin America, Southern	Argentina	ARG	1991	8044.41	3664.23	8417.8	7392.18	8323.25	6977.38	3636.42	3675.57	3680.68	0	0	0	0	0	0	0
Latin America, Southern	Argentina	ARG	1992	8778.6	4007.7	9159.49	7986.5	9189.8	7494.77	4019.16	3999.43	4004.5	0	0	0	0	0	0	0
Latin America, Southern	Argentina	ARG	1993	9200.79	4195.48	9589.54	8410.83	9602.01	7828.09	4201.52	4187.21	4197.72	0	0	0	0	0	0	0
Latin America, Southern	Argentina	ARG	1994	9604.31	4376.93	10020.4	8764.23	10028.3	8370.76	4371.39	4375.35	4384.06	0	0	0	0	0	0	0
Latin America, Southern	Argentina	ARG	1995	9270.04	4200.38	9615.61	8578.06	9616.45	8013.07	4198.53	4198.59	4204.02	0	0	0	0	0	0	0
Latin America, Southern	Argentina	ARG	1996	9650.08	4376.66	10027.4	8904.82	10018	8269.76	4372	4378.39	4379.59	0	0	0	0	0	0	0
Latin America, Southern	Argentina	ARG	1997	10278.6	4675.46	10716	9425.43	10694.4	8827.71	4672.01	4679.09	4675.28	0	0	0	0	0	0	0
Latin America, Southern	Argentina	ARG	1998	10555.2	4797.5	11004.7	9690.17	10970.8	9154.77	4791.26	4805.12	4796.13	0	0	0	0	0	0	0
Latin America, Southern	Argentina	ARG	1999	10107.7	4584.78	10517.1	9329.61	10476.3	8746.5	4582.21	4592.2	4579.94	0	0	0	0	0	0	0
Latin America, Southern	Argentina	ARG	2000	9925.76	4496.09	10325.2	9171.94	10280.2	8580.57	4485.65	4508.41	4494.2	0	0	0	0	0	0	0
Latin America, Southern	Argentina	ARG	2001	9436.75	4256.99	9770.94	8812.24	9727.07	8124.29	4252.15	4266.41	4252.4	0	0	0	0	0	0	0
Latin America, Southern	Argentina	ARG	2002	8455.24	3757.29	8622.95	8157.88	8584.89	7181.14	3753.65	3765.15	3753.06	0	0	0	0	0	0	0
Latin America, Southern	Argentina	ARG	2003	9087.32	4050.22	9297.28	8706.42	9258.27	7744.39	4043.62	4059.59	4047.45	0	0	0	0	0	0	0
Latin America, Southern	Argentina	ARG	2004	9767.9	4376.24	10042	9259.12	10002.5	8352.92	4371.12	4384.78	4372.82	0	0	0	0	0	0	0
Latin America, Southern	Argentina	ARG	2005	10551.3	4732.21	10859.9	9974.73	10819.3	9019.19	4724.82	4741.91	4729.88	0	0	0	0	0	0	0
Latin America, Southern	Argentina	ARG	2006	11314.3	5082.15	11664.6	10655.2	11623.1	9678.85	5071.86	5093.28	5081.3	0	0	0	0	0	0	0
Latin America, Southern	Argentina	ARG	2007	12133.9	5468.2	12550	11346.1	12505.7	10406.6	5457.6	5479.86	5467.14	0	0	0	0	0	0	0
Latin America, Southern	Argentina	ARG	2008	12779.7	5776.38	13267.1	11852.5	13219.5	10995.4	5756.93	5793.01	5779.21	0	0	0	0	0	0	0
Latin America, Southern	Argentina	ARG	2009	12804.6	5781.56	13250.8	11961.3	13201.7	11046.7	5787.42	5785.87	5771.4	0	0	0	1	0	0	0
Latin America, Southern	Argentina	ARG	2010	13572.9	6128.84	14105.3	12654.2	13959.1	11595.5	6120.01	6158.99	6107.51	0	1	1	1	1	0	1
Latin America, Southern	Argentina	ARG	2011	13975.7	6310.68	14536.8	13029	14361.5	11888.5	6296.68	6347.37	6287.98	0	1	1	1	1	0	1
Latin America, Southern	Argentina	ARG	2012	14264	6440.63	14834.5	13304.5	14652.9	12101.9	6424.62	6477.4	6419.85	0	1	1	1	1	0	1
Latin America, Southern	Argentina	ARG	2013	14560	6574.06	15140.5	13587.5	14951.9	12320.3	6555.92	6611	6555.25	0	1	1	1	1	0	1
Latin America, Southern	Argentina	ARG	2014	14864.7	6711.43	15455.8	13878.8	15259.5	12544.5	6691.01	6748.67	6694.62	0	1	1	1	1	0	1
Latin America, Southern	Argentina	ARG	2015	15179.1	6853.16	15781.5	14179.2	15576.6	12775	6830.27	6890.86	6838.35	0	1	1	1	1	0	1
Asia, Central	Armenia	ARM	1950	733.582	279.212	673.422	805.103	722.222	1648.4	262.666	262.756	312.215	1	1	1	1	1	1	1
Asia, Central	Armenia	ARM	1951	723.12	274.987	665.246	793.219	710.895	1618.13	259.025	259.566	306.369	1	1	1	1	1	1	1
Asia, Central	Armenia	ARM	1952	773.637	294.443	711.341	847.665	761.906	1730.2	278.098	277.551	327.681	1	1	1	1	1	1	1
Asia, Central	Armenia	ARM	1953	804.676	306.333	740.169	880.86	793	1796.38	289.964	288.8	340.234	1	1	1	1	1	1	1
Asia, Central	Armenia	ARM	1954	842.928	321.023	775.475	921.83	831.479	1878.97	304.575	302.575	355.918	1	1	1	1	1	1	1
Asia, Central	Armenia	ARM	1955	926.08	353.184	850.775	1011.39	916.069	2065.57	336.138	331.956	391.458	1	1	1	1	1	1	1
Asia, Central	Armenia	ARM	1956	1030.88	393.813	945.313	1124.21	1023.13	2302.05	376.061	368.843	436.534	1	1	1	1	1	1	1
Asia, Central	Armenia	ARM	1957	1038.25	396.459	953.443	1131.48	1029.82	2311.03	379.211	372.015	438.151	1	1	1	1	1	1	1
Asia, Central	Armenia	ARM	1958	1125.29	430.177	1032.38	1224.8	1118.69	2504.78	412.65	402.813	475.067	1	1	1	1	1	1	1
Asia, Central	Armenia	ARM	1959	1083.91	413.804	997.317	1179.39	1075.04	2400.21	397.293	389.134	454.985	1	1	1	1	1	1	1
Asia, Central	Armenia	ARM	1960	1204.63	460.649	1106.41	1308.84	1198.66	2670.49	443.734	431.699	506.513	1	1	1	1	1	1	1
Asia, Central	Armenia	ARM	1961	1275.02	487.87	1170.83	1383.84	1270.39	2823.57	471.12	456.835	535.655	1	1	1	1	1	1	1
Asia, Central	Armenia	ARM	1962	1298.02	496.58	1193.25	1407.73	1293.07	2866.6	480.4	465.583	543.758	1	1	1	1	1	1	1
Asia, Central	Armenia	ARM	1963	1234.29	471.449	1138.46	1338.32	1226.1	2710.23	456.378	444.204	513.763	1	1	1	1	1	1	1
Asia, Central	Armenia	ARM	1964	1441.52	552.081	1325.05	1560.13	1439.39	3175.67	536.654	517.008	602.581	1	1	1	1	1	1	1
Asia, Central	Armenia	ARM	1965	1536.57	588.945	1411.82	1661.13	1536.78	3382.58	573.968	550.863	642.004	1	1	1	1	1	1	1
Asia, Central	Armenia	ARM	1966	1622.06	622.075	1490.2	1751.71	1624.28	3566.63	607.722	581.449	677.054	1	1	1	1	1	1	1
Asia, Central	Armenia	ARM	1967	1704.06	653.839	1565.62	1838.4	1708.17	3741.78	640.243	610.874	710.401	1	1	1	1	1	1	1
Asia, Central	Armenia	ARM	1968	1826.89	701.608	1677.43	1968.6	1834.65	4009.54	688.855	654.502	761.465	1	1	1	1	1	1	1
Asia, Central	Armenia	ARM	1969	1844.72	708.219	1696.11	1986.42	1851.63	4036.09	696.495	661.788	766.373	1	1	1	1	1	1	1
Asia, Central	Armenia	ARM	1970	2027.79	779.616	1861.73	2180.54	2041.1	4439.31	769.083	726.409	843.355	1	1	1	1	1	1	1
Asia, Central	Armenia	ARM	1971	2082.24	800.567	1913.26	2237.23	2096.23	4547.69	791.278	746.516	863.909	1	1	1	1	1	1	1
Asia, Central	Armenia	ARM	1972	2076.67	797.966	1911.52	2229.93	2088.57	4518.99	789.836	745.839	858.224	1	1	1	1	1	1	1
Asia, Central	Armenia	ARM	1973	2303.46	886.545	2116.56	2469.84	2323.97	5017.5	880.357	825.842	953.437	1	1	1	1	1	1	1
Asia, Central	Armenia	ARM	1974	2374.13	913.844	2182.99	2543.43	2395.98	5160	909.268	851.759	980.504	1	1	1	1	1	1	1
Asia, Central	Armenia	ARM	1975	2359.91	907.787	2173.99	2526.75	2378.98	5109.62	904.475	848.247	970.64	1	1	1	1	1	1	1
Asia, Central	Armenia	ARM	1976	2493.04	959.598	2296.32	2666.47	2516.34	5391.75	958.393	895.98	1024.42	1	1	1	1	1	1	1
Asia, Central	Armenia	ARM	1977	2552.2	982.345	2352.93	2727.54	2576.14	5505.84	982.936	918.069	1046.03	1	1	1	1	1	1	1
Asia, Central	Armenia	ARM	1978	2619.2	1008.16	2416.68	2796.82	2644.1	5636.8	1010.68	942.943	1070.86	1	1	1	1	1	1	1
Asia, Central	Armenia	ARM	1979	2579.61	992.117	2385.35	2753.17	2600.3	5528.28	995.78	930.716	1049.85	1	1	1	1	1	1	1
Asia, Central	Armenia	ARM	1980	2563.01	985.117	2374.48	2733.91	2580.64	5471.74	990.071	926.477	1038.8	1	1	1	1	1	1	1
Asia, Central	Armenia	ARM	1981	2574.77	989.247	2389.01	2744.64	2590.65	5478.5	995.729	932.147	1039.86	1	1	1	1	1	1	1
Asia, Central	Armenia	ARM	1982	2642.16	1015.18	2453.55	2814.14	2658.78	5608.34	1023.75	957.33	1064.46	1	1	1	1	1	1	1
Asia, Central	Armenia	ARM	1983	2737.96	1052.25	2543.78	2913.52	2756.57	5800.18	1063.31	992.534	1100.9	1	1	1	1	1	1	1
Asia, Central	Armenia	ARM	1984	2759.87	1060.33	2567.76	2934.82	2777.03	5827.94	1073.15	1001.89	1105.96	1	1	1	1	1	1	1
Asia, Central	Armenia	ARM	1985	2768.95	1063.39	2580.24	2942.56	2784.05	5827.25	1077.83	1006.76	1105.58	1	1	1	1	1	1	1
Asia, Central	Armenia	ARM	1986	2904.04	1115.83	2706.39	3083.01	2922.71	6102.65	1133.53	1055.98	1157.98	1	1	1	1	1	1	1
Asia, Central	Armenia	ARM	1987	2931.39	1126.03	2735.61	3109.87	2948.7	6140.85	1145.69	1067.38	1165.02	1	1	1	1	1	1	1
Asia, Central	Armenia	ARM	1988	2995.49	1150.62	2798.09	3175.33	3013.04	6258.82	1172.8	1091.76	1187.31	1	1	1	1	1	1	1
Asia, Central	Armenia	ARM	1989	3047.36	1170.42	2849.69	3227.84	3064.54	6349.42	1195.01	1111.89	1204.36	1	1	1	1	1	1	1
Asia, Central	Armenia	ARM	1990	2926.8	1122.69	2745.16	3099.19	2936.04	6065.83	1147.05	1071.11	1149.91	1	1	0	0	0	1	0
Asia, Central	Armenia	ARM	1991	2583.21	996.951	2418.21	2714.78	2616.62	5261.56	1022.26	943.54	1025.05	1	1	0	0	0	1	0
Asia, Central	Armenia	ARM	1992	1566.89	599.02	1495.77	1654.63	1550.29	3115.84	605.665	583.62	607.775	0	1	0	0	0	0	0
Asia, Central	Armenia	ARM	1993	1449.7	548.759	1316.22	1585.64	1447.24	2970.7	565.406	513.563	567.309	0	0	0	0	0	0	0
Asia, Central	Armenia	ARM	1994	1550.53	585.727	1371.08	1718.11	1562.4	3236.76	610.185	534.968	612.028	0	0	0	0	0	0	0
Asia, Central	Armenia	ARM	1995	1706.4	639.505	1498.81	1915.29	1705.12	3524.75	665.829	584.805	667.88	0	0	0	0	0	0	0
Asia, Central	Armenia	ARM	1996	1831.59	689.276	1622.48	2038.12	1834.16	3739.24	716.343	633.06	718.425	0	0	0	0	0	0	0
Asia, Central	Armenia	ARM	1997	1901.23	722.96	1714.23	2071.8	1917.68	3868.18	748.885	668.858	751.137	0	0	0	0	0	0	0
Asia, Central	Armenia	ARM	1998	2066.95	785.789	1881.63	2244.47	2074.73	4163.97	810.23	734.178	812.96	0	0	0	0	0	0	0
Asia, Central	Armenia	ARM	1999	2156.81	820.322	1985.11	2329.26	2156.06	4303.54	841.952	774.552	844.462	0	0	0	0	0	0	0
Asia, Central	Armenia	ARM	2000	2350.9	882.979	2192.05	2566.52	2294.13	4565.04	895.105	855.296	898.537	0	0	0	0	0	0	0
Asia, Central	Armenia	ARM	2001	2605.27	972.109	2406.83	2886.09	2522.88	5028.01	989.094	939.099	988.132	0	0	0	0	0	0	0
Asia, Central	Armenia	ARM	2002	2940.74	1099.8	2726.25	3235.91	2860.07	5813.69	1115.34	1063.73	1120.33	0	0	0	0	0	0	0
Asia, Central	Armenia	ARM	2003	3305.29	1253.68	3109.27	3545.45	3261.14	6648.49	1270.42	1213.18	1277.44	0	0	0	0	0	0	0
Asia, Central	Armenia	ARM	2004	3682.24	1384.38	3431.84	4013.51	3601.35	7371.9	1408.49	1339.04	1405.6	0	0	0	0	0	0	0
Asia, Central	Armenia	ARM	2005	4180.99	1573.61	3903.5	4541.67	4097.81	8420.32	1598.88	1523.07	1598.89	0	0	0	0	0	0	0
Asia, Central	Armenia	ARM	2006	4700.7	1780.91	4413.75	5054.98	4633.36	9552.91	1812.76	1722.16	1807.81	0	0	0	0	0	0	0
Asia, Central	Armenia	ARM	2007	5292.73	2021.8	5012.4	5604.47	5261.31	10878.8	2055.96	1955.74	2053.71	0	0	0	0	0	0	0
Asia, Central	Armenia	ARM	2008	5567.41	2157.99	5347.79	5743.83	5610.62	11630.5	2194.29	2086.61	2193.09	0	0	0	0	0	0	0
Asia, Central	Armenia	ARM	2009	4902.62	1842.73	4545.62	5368.68	4793.55	11567.3	1875.38	1773.61	1879.18	0	0	0	1	0	0	0
Asia, Central	Armenia	ARM	2010	5066.15	1904.08	4681.65	5558.15	4958.64	11954.2	1940.68	1826.69	1944.87	0	1	1	1	1	0	1
Asia, Central	Armenia	ARM	2011	5258.49	1976.3	4848.6	5777.12	5149.76	12403.1	2016.22	1891.83	2020.83	0	1	1	1	1	0	1
Asia, Central	Armenia	ARM	2012	5461.56	2052.41	5007.08	6017.75	5359.85	12896.8	2099.24	1953.67	2104.32	0	1	1	1	1	0	1
Asia, Central	Armenia	ARM	2013	5672.71	2131.51	5165.55	6271.41	5581.19	13416.5	2186.74	2015.5	2192.3	0	1	1	1	1	0	1
Asia, Central	Armenia	ARM	2014	5890	2212.84	5318.93	6537.69	5813.38	13961.3	2278.55	2075.34	2284.64	0	1	1	1	1	0	1
Asia, Central	Armenia	ARM	2015	6115.83	2297.36	5477.09	6815.21	6055.18	14528.1	2374.19	2137.05	2380.85	0	1	1	1	1	0	1
Caribbean	Antigua and Barbuda	ATG	1950	2034.32	1333.09	2113.11	2037.09	1952.74	1758.29	1227.19	1519.61	1252.48	1	1	1	1	1	1	1
Caribbean	Antigua and Barbuda	ATG	1951	2111.87	1383.91	2193.37	2115.75	2026.48	1822.94	1274	1577.31	1300.42	1	1	1	1	1	1	1
Caribbean	Antigua and Barbuda	ATG	1952	2195.27	1438.56	2279.69	2200.35	2105.78	1892.47	1324.34	1639.36	1351.98	1	1	1	1	1	1	1
Caribbean	Antigua and Barbuda	ATG	1953	2288.94	1499.93	2376.63	2295.32	2194.86	1970.64	1380.87	1709.05	1409.88	1	1	1	1	1	1	1
Caribbean	Antigua and Barbuda	ATG	1954	2387.15	1564.29	2478.27	2394.94	2288.24	2052.51	1440.15	1782.12	1470.59	1	1	1	1	1	1	1
Caribbean	Antigua and Barbuda	ATG	1955	2480.94	1625.74	2575.28	2490.21	2377.31	2130.37	1496.76	1851.86	1528.59	1	1	1	1	1	1	1
Caribbean	Antigua and Barbuda	ATG	1956	2599.69	1703.55	2698.19	2610.65	2490.24	2229.43	1568.43	1940.22	1602	1	1	1	1	1	1	1
Caribbean	Antigua and Barbuda	ATG	1957	2686.09	1760.16	2787.48	2698.69	2572.11	2300.52	1620.59	2004.41	1655.48	1	1	1	1	1	1	1
Caribbean	Antigua and Barbuda	ATG	1958	2771.1	1815.86	2875.3	2785.42	2652.58	2370.23	1671.91	2067.54	1708.13	1	1	1	1	1	1	1
Caribbean	Antigua and Barbuda	ATG	1959	2854.94	1870.79	2961.89	2871.05	2731.88	2438.76	1722.52	2129.78	1760.07	1	1	1	1	1	1	1
Caribbean	Antigua and Barbuda	ATG	1960	3001.07	1966.54	3113.07	3019.43	2870.71	2560.24	1810.72	2238.46	1850.43	1	1	1	1	1	1	1
Caribbean	Antigua and Barbuda	ATG	1961	3111.2	2038.69	3226.86	3131.72	2975.02	2650.73	1877.2	2320.26	1918.62	1	1	1	1	1	1	1
Caribbean	Antigua and Barbuda	ATG	1962	3241.86	2124.3	3361.92	3264.78	3098.87	2758.44	1956.07	2417.34	1999.48	1	1	1	1	1	1	1
Caribbean	Antigua and Barbuda	ATG	1963	3347.64	2193.6	3471.14	3372.9	3198.87	2844.73	2019.93	2495.84	2065.03	1	1	1	1	1	1	1
Caribbean	Antigua and Barbuda	ATG	1964	3536.1	2317.09	3666.05	3564.47	3377.78	3000.96	2133.69	2635.96	2181.61	1	1	1	1	1	1	1
Caribbean	Antigua and Barbuda	ATG	1965	3690.26	2418.09	3825.35	3721.63	3523.8	3127.7	2226.75	2750.47	2277.05	1	1	1	1	1	1	1
Caribbean	Antigua and Barbuda	ATG	1966	3844.28	2519	3984.46	3878.79	3669.6	3253.99	2319.73	2864.84	2372.44	1	1	1	1	1	1	1
Caribbean	Antigua and Barbuda	ATG	1967	3990.02	2614.48	4134.94	4027.74	3807.38	3372.94	2407.71	2973.01	2462.74	1	1	1	1	1	1	1
Caribbean	Antigua and Barbuda	ATG	1968	4174.03	2735.05	4325.04	4215.48	3981.57	3523.89	2518.79	3109.65	2576.7	1	1	1	1	1	1	1
Caribbean	Antigua and Barbuda	ATG	1969	4359.07	2856.28	4516.15	4404.43	4156.62	3675.3	2630.49	3247.02	2691.32	1	1	1	1	1	1	1
Caribbean	Antigua and Barbuda	ATG	1970	4587.79	3006.13	4752.46	4637.73	4373.19	3863.09	2768.56	3416.89	2832.95	1	0	1	1	1	1	0
Caribbean	Antigua and Barbuda	ATG	1971	4823.46	3144.41	4962.1	4933.75	4574.53	4040.29	2896.02	3567.96	2969.25	1	0	1	1	1	1	0
Caribbean	Antigua and Barbuda	ATG	1972	5069.16	3286.96	5178.37	5246.57	4782.55	4223.35	3027.72	3723.82	3109.34	1	0	1	1	1	1	0
Caribbean	Antigua and Barbuda	ATG	1973	5370.2	3469.2	5446.78	5621.52	5042.3	4451.76	3191.83	3917.36	3298.42	1	0	1	1	1	1	0
Caribbean	Antigua and Barbuda	ATG	1974	5519.22	3542.36	5570.05	5829.07	5158.53	4553.41	3266.4	4006.04	3354.63	1	0	1	1	1	1	0
Caribbean	Antigua and Barbuda	ATG	1975	5247.43	3367.56	5337.23	5482.12	4922.92	4340.99	3121.31	3837.55	3143.81	1	0	1	1	1	1	0
Caribbean	Antigua and Barbuda	ATG	1976	4802.06	3109.43	4968.48	4882.4	4555.31	4009.62	2893.43	3571.04	2863.81	1	0	1	1	1	1	0
Caribbean	Antigua and Barbuda	ATG	1977	5236.02	3352.14	5338.92	5455.52	4913.61	4326.8	3119.55	3838.12	3098.75	1	0	1	1	0	1	0
Caribbean	Antigua and Barbuda	ATG	1978	5358.61	3506.51	5521.28	5462.43	5092.13	4472.69	3296.26	3969.58	3253.68	1	0	1	1	0	1	0
Caribbean	Antigua and Barbuda	ATG	1979	5681.85	3837.88	5916.64	5643.01	5485.89	4804.1	3595.84	4255	3662.78	1	0	1	1	0	1	0
Caribbean	Antigua and Barbuda	ATG	1980	6385.4	4194.59	6463.95	6658.01	6034.23	5290.68	3965.14	4650.02	3968.6	0	0	0	1	0	0	0
Caribbean	Antigua and Barbuda	ATG	1981	6615.85	4400.43	6672.7	6811.46	6363.4	5507.63	4181.45	4800.18	4219.66	0	0	0	1	0	0	0
Caribbean	Antigua and Barbuda	ATG	1982	6591.15	4421.08	6591.74	6734.55	6447.16	5512.68	4236.49	4741.94	4284.82	0	0	0	1	0	0	0
Caribbean	Antigua and Barbuda	ATG	1983	7177.82	4707.66	6964.75	7745.06	6823.66	5904.22	4483.89	5010.28	4628.81	0	0	0	1	0	0	0
Caribbean	Antigua and Barbuda	ATG	1984	7927.38	5175.81	7649.36	8545.57	7587.22	6473.58	4985.63	5502.77	5039.04	0	0	0	1	0	0	0
Caribbean	Antigua and Barbuda	ATG	1985	8586.19	5646.43	8267.15	9162.6	8328.81	7008.95	5472.94	5947.19	5519.16	0	0	0	1	0	0	0
Caribbean	Antigua and Barbuda	ATG	1986	9568.94	6300.65	9029.98	10093	9583.87	7773.72	6297.65	6495.96	6108.35	0	0	0	1	0	0	0
Caribbean	Antigua and Barbuda	ATG	1987	10203.8	6962.45	9882.39	10106.8	10622.3	8412.91	6980.03	7109.16	6798.15	0	0	0	1	0	0	0
Caribbean	Antigua and Barbuda	ATG	1988	10949.7	7515.44	10478.8	10915.3	11455	9017.17	7527.22	7538.18	7480.91	0	0	0	1	0	0	0
Caribbean	Antigua and Barbuda	ATG	1989	11722.4	8063.66	11192	11656.5	12318.7	9628.58	8094.75	8051.28	8044.95	0	0	0	1	0	0	0
Caribbean	Antigua and Barbuda	ATG	1990	11948	8281.31	11380.8	11749.8	12713.5	9838.72	8354.12	8187.1	8302.72	0	0	0	1	0	0	0
Caribbean	Antigua and Barbuda	ATG	1991	12081.1	8405.54	11551.5	11787.6	12904.2	9961.32	8479.47	8309.85	8427.3	0	0	0	1	0	0	0
Caribbean	Antigua and Barbuda	ATG	1992	12008.5	8341.78	11448.8	11762.2	12814.6	9896.49	8420.58	8235.99	8368.77	0	0	0	1	0	0	0
Caribbean	Antigua and Barbuda	ATG	1993	12414.4	8590.65	11782	12259.8	13201.5	10193.4	8674.8	8475.72	8621.43	0	0	0	1	0	0	0
Caribbean	Antigua and Barbuda	ATG	1994	12989.5	8906.49	12235.6	13057.2	13675.6	10591.6	8986.37	8802.01	8931.08	0	0	0	1	0	0	0
Caribbean	Antigua and Barbuda	ATG	1995	12318.6	8302.77	11381.2	12812.4	12762.4	9983.32	8386.27	8187.35	8334.67	0	0	0	1	0	0	0
Caribbean	Antigua and Barbuda	ATG	1996	12818.4	8626.64	11822.8	13362.4	13270.1	10358.5	8719.91	8505.03	8654.99	0	0	0	1	0	0	0
Caribbean	Antigua and Barbuda	ATG	1997	13049.3	8853.38	12228.7	13361.3	13558	10582.1	8909.11	8797.04	8854	0	0	0	1	0	0	0
Caribbean	Antigua and Barbuda	ATG	1998	13365.4	9044.6	12585.2	13711	13800	10812.6	9068.11	9053.51	9012.19	0	0	0	1	0	0	0
Caribbean	Antigua and Barbuda	ATG	1999	13761.8	9237.16	12970.5	14285.6	14029.3	11071.7	9218.77	9330.65	9162.06	0	0	0	1	0	0	0
Caribbean	Antigua and Barbuda	ATG	2000	13665	9242.3	13175	13891.5	13928.4	11044.5	9152.48	9477.8	9096.6	0	0	0	1	0	0	0
Caribbean	Antigua and Barbuda	ATG	2001	13681.9	9257.82	13182.1	13902.9	13960.6	11059.8	9173.65	9482.91	9116.89	0	0	0	1	0	0	0
Caribbean	Antigua and Barbuda	ATG	2002	13902.9	9327.02	13273	14367.3	14068.5	11179.3	9244.57	9548.26	9188.24	0	0	0	1	0	0	0
Caribbean	Antigua and Barbuda	ATG	2003	14125.7	9643.09	13680.4	14139.5	14557.1	11450	9565.61	9841.35	9522.32	0	0	0	1	0	0	0
Caribbean	Antigua and Barbuda	ATG	2004	14822.9	10137.6	14250.2	14856.4	15362.1	11993.7	10094.6	10251.2	10067	0	0	0	1	0	0	0
Caribbean	Antigua and Barbuda	ATG	2005	15169.1	10474	14802.2	14913.5	15791.6	12318.8	10376.8	10648.4	10396.9	0	0	0	1	0	0	0
Caribbean	Antigua and Barbuda	ATG	2006	16642.5	11684.7	16526.9	15740.2	17660.4	13559.9	11604.8	11889.1	11560.1	0	0	0	1	0	0	0
Caribbean	Antigua and Barbuda	ATG	2007	17959.4	12530.6	17408.6	17437.8	19031.8	14525.6	12505.9	12523.3	12562.5	0	0	0	1	0	0	0
Caribbean	Antigua and Barbuda	ATG	2008	17862.8	12571.6	17521	17221.2	18846.1	14512.9	12384	12604.2	12726.6	0	0	0	1	0	0	0
Caribbean	Antigua and Barbuda	ATG	2009	15974.9	11233.4	15790	15082.6	17052	13052.7	11205.1	11358.9	11136.1	0	0	0	1	0	0	0
Caribbean	Antigua and Barbuda	ATG	2010	15271.6	10734.3	14976	14485.2	16353.5	12503.7	10745.3	10773.4	10684.4	0	1	1	1	1	0	1
Caribbean	Antigua and Barbuda	ATG	2011	15573.5	10946.1	15268.4	14780	16672	12737.5	10954.9	10983.7	10899.7	0	1	1	1	1	0	1
Caribbean	Antigua and Barbuda	ATG	2012	15804.8	11108	15482.6	15012.5	16919.2	12916	11117.5	11137.8	11068.5	0	1	1	1	1	0	1
Caribbean	Antigua and Barbuda	ATG	2013	16213.7	11395.3	15890.6	15404	17346.4	13232.5	11398.7	11431.4	11355.8	0	1	1	1	1	0	1
Caribbean	Antigua and Barbuda	ATG	2014	16692.5	11732	16374.6	15858.5	17844.5	13602.7	11726.4	11779.5	11690.1	0	1	1	1	1	0	1
Caribbean	Antigua and Barbuda	ATG	2015	17220.2	12103.2	16911.4	16357.3	18391.9	14010.2	12086.7	12165.6	12057.3	0	1	1	1	1	0	1
Australasia	Australia	AUS	1950	11073.6	11894	11206.3	11302.8	10711.6	7411.58	11257.1	11887.5	12537.4	1	0	1	0	1	1	1
Australasia	Australia	AUS	1951	11135	12010.6	11320.2	11274.7	10810.1	7507.34	11366.5	12007.8	12657.7	1	0	1	0	1	1	1
Australasia	Australia	AUS	1952	10679.3	11717.3	11065.8	10442.4	10529.7	7417.84	11084.8	11736	12331.2	1	0	1	0	1	1	1
Australasia	Australia	AUS	1953	11293	12191.8	11496.7	11433	10949.2	7505.26	11525.5	12193.3	12856.7	1	0	1	0	1	1	1
Australasia	Australia	AUS	1954	11808.9	12677.4	11943	12094.5	11389	7790.59	11987.9	12667.3	13377.1	1	0	1	0	1	1	1
Australasia	Australia	AUS	1955	12054.2	12971.1	12218.3	12290.9	11653.5	8027.41	12269.4	12959.3	13684.8	1	0	1	0	1	1	1
Australasia	Australia	AUS	1956	11977.6	12996.5	12251.7	12013.1	11667.9	8108.32	12292.7	12993.8	13702.9	1	0	1	0	1	1	1
Australasia	Australia	AUS	1957	12006.5	13051.2	12308.4	12007.9	11703.3	8090.24	12337.7	13052.8	13763.1	1	0	1	0	1	1	1
Australasia	Australia	AUS	1958	12452.3	13468.9	12693.2	12587.1	12076.7	8305.47	12732.5	13461.2	14213	1	0	1	0	1	1	1
Australasia	Australia	AUS	1959	12898.2	13929.3	13119	13081.4	12494.1	8628.44	13173.2	13913.3	14701.5	1	0	1	0	1	1	1
Australasia	Australia	AUS	1960	13028	14123.5	13304.8	13116	12663.4	8790.91	13357.5	14109.8	14903.1	1	0	1	0	1	1	1
Australasia	Australia	AUS	1961	12943.1	14060.8	13254.7	12988.7	12585.9	8653.14	13286.2	14055.1	14841.1	1	0	1	0	1	1	1
Australasia	Australia	AUS	1962	13470	14597.4	13749.9	13587.2	13073	9026.8	13800	14581	15411.2	1	0	1	0	1	1	1
Australasia	Australia	AUS	1963	14057.3	15172.8	14279.3	14298.1	13594.4	9399.91	14349.8	15143.2	16025.5	1	0	1	0	1	1	1
Australasia	Australia	AUS	1964	14704.5	15816.4	14871	15061.7	14180.8	9848.9	14967.1	15771.7	16710.4	1	0	1	0	1	1	1
Australasia	Australia	AUS	1965	14972.8	16160.4	15194	15234.4	14490	10151.9	15297.9	16114.2	17069	1	0	1	0	0	1	1
Australasia	Australia	AUS	1966	15320.1	16334.2	15424	15840.5	14695.7	10241.3	15307	16357.3	17338.4	1	0	1	0	0	1	1
Australasia	Australia	AUS	1967	15839.2	17008.3	15995.5	16250.2	15272	10732.8	16062.2	16964.6	17998	1	0	1	0	0	1	1
Australasia	Australia	AUS	1968	16562.4	17627.1	16586.9	17238.6	15861.8	11148.3	16594	17592.8	18694.4	1	0	1	0	0	1	1
Australasia	Australia	AUS	1969	17148.5	18330.8	17173.8	17818.3	16453.2	11561	17395.3	18216.5	19380.5	1	0	1	0	0	1	1
Australasia	Australia	AUS	1970	17655.2	19056.7	17757.2	18165.3	17043.1	12023.5	18277	18836.4	20056.6	1	0	1	0	0	1	0
Australasia	Australia	AUS	1971	17987.3	19360.3	18073.3	18547.2	17341.6	12289.5	18380.3	19171.3	20529.5	1	0	1	0	0	1	0
Australasia	Australia	AUS	1972	18279.1	19668.5	18353.6	18878.2	17605.5	12404.4	18756.2	19468	20781.3	1	0	1	0	0	1	0
Australasia	Australia	AUS	1973	18843.6	20094.1	18828.6	19632.6	18069.5	12878.1	18956.3	19972.2	21354	1	0	1	0	0	1	0
Australasia	Australia	AUS	1974	18767.3	20217.4	18928.5	19227.7	18145.8	12985.1	19231.3	20076.7	21344.3	1	0	1	0	0	1	0
Australasia	Australia	AUS	1975	19085.4	20394.8	19178.2	19706.8	18371.1	13169.8	19234.4	20340.5	21609.3	1	0	1	0	0	1	0
Australasia	Australia	AUS	1976	19492.3	20784.4	19580.2	20137.6	18759.3	13558.8	19544.1	20766.8	22042.4	1	0	1	0	0	1	0
Australasia	Australia	AUS	1977	19652.7	20949.9	19747.9	20305.4	18904.8	13546.4	19998.3	20943.3	21908	1	0	1	0	0	1	0
Australasia	Australia	AUS	1978	20196.6	21278.5	20132.1	21191.1	19266.8	13768.6	20026.1	21350.2	22459	1	0	1	0	0	1	0
Australasia	Australia	AUS	1979	20616	21701.6	20587.2	21549.1	19711.8	14319.5	20484.6	21833.1	22787.2	1	0	1	0	0	1	0
Australasia	Australia	AUS	1980	21026.2	22092.3	20937.4	22099	20042.2	14411.8	20863.6	22203.9	23209.5	0	0	0	0	0	0	0
Australasia	Australia	AUS	1981	21438.8	22540.1	21465.2	22453.1	20398	14660.3	21242.5	22763.6	23614.2	0	0	0	0	0	0	0
Australasia	Australia	AUS	1982	21189.4	22251.6	21110.6	21752	20705.7	14411.8	21627.4	22387.5	22739.9	0	0	0	0	0	0	0
Australasia	Australia	AUS	1983	21055.5	22073.8	20714.4	22477.2	19975	14238.9	20800.8	21967.4	23453.2	0	0	0	0	0	0	0
Australasia	Australia	AUS	1984	21953.8	23005	21778.4	23415.3	20667.6	15062.4	21581.5	23095.8	24337.8	0	0	0	0	0	0	0
Australasia	Australia	AUS	1985	22798.7	23841.4	22715.9	24243.1	21437.1	15638.4	22381.7	24090	25052.4	0	0	0	0	0	0	0
Australasia	Australia	AUS	1986	23155.8	24186.8	22861.5	24514.8	22091.2	15757.2	23039.3	24244.3	25276.8	0	0	0	0	0	0	0
Australasia	Australia	AUS	1987	23657.7	24742.9	23496.9	25271.1	22205.2	16293.3	23188.9	24918.2	26121.7	0	0	0	0	0	0	0
Australasia	Australia	AUS	1988	24250.2	25425.2	24035.8	25699	23015.7	16752.3	24010.4	25489.7	26775.5	0	0	0	0	0	0	0
Australasia	Australia	AUS	1989	24854	26000.9	24651.6	26270.7	23639.8	17194.4	24688	26142.7	27172.1	0	0	0	0	0	0	0
Australasia	Australia	AUS	1990	24746	25884	24508.8	25749.9	23979.2	17172.7	25040	25991.3	26620.9	0	0	0	0	0	0	0
Australasia	Australia	AUS	1991	24422.4	25460.7	23988.7	25670.3	23608.3	16969.9	24611.6	25439.7	26330.7	0	0	0	0	0	0	0
Australasia	Australia	AUS	1992	24684.2	25767	24372.7	26220.3	23459.5	17370.2	24492.5	25846.9	26961.5	0	0	0	0	0	0	0
Australasia	Australia	AUS	1993	25372.7	26496.4	25050.3	26907.1	24160.7	17853.3	25206.6	26565.6	27716.9	0	0	0	0	0	0	0
Australasia	Australia	AUS	1994	26250.6	27359.1	25976.6	27950.6	24824.7	18423.9	25905	27547.9	28624.5	0	0	0	0	0	0	0
Australasia	Australia	AUS	1995	26946	28077.2	26484.4	28826	25527.7	19001.7	26650	28086.4	29495.3	0	0	0	0	0	0	0
Australasia	Australia	AUS	1996	27745.7	28877.3	27283.7	29705.8	26247.6	19484.5	27388.5	28934	30309.4	0	0	0	0	0	0	0
Australasia	Australia	AUS	1997	28592.4	29743.9	28099	30710.3	26967.8	20110.4	28128.3	29798.6	31304.8	0	0	0	0	0	0	0
Australasia	Australia	AUS	1998	29664.2	30877.7	29204.8	31917.2	27870.5	20978.2	29107.2	30971.3	32554.6	0	0	0	0	0	0	0
Australasia	Australia	AUS	1999	30671.3	31868.7	30079.7	32958.5	28975.7	21571.8	30251.4	31899.2	33455.4	0	0	0	0	0	0	0
Australasia	Australia	AUS	2000	31220.6	32443.2	30691	33207.5	29763.3	21731.9	31064.7	32547.5	33717.6	0	0	0	0	0	0	0
Australasia	Australia	AUS	2001	31664.8	32924.8	31058.4	33989.9	29946.1	22270.9	31254.1	32937	34583.2	0	0	0	0	0	0	0
Australasia	Australia	AUS	2002	32455.3	33695.4	31884.2	34765.9	30715.8	22910.4	32043.8	33812.8	35229.6	0	0	0	0	0	0	0
Australasia	Australia	AUS	2003	33227.8	34452.1	32518.8	35866.9	31297.8	23331.8	32645.1	34485.7	36225.6	0	0	0	0	0	0	0
Australasia	Australia	AUS	2004	34001.2	35243.2	33299.6	36486.3	32217.8	23619.2	33621.6	35313.8	36794.2	0	0	0	0	0	0	0
Australasia	Australia	AUS	2005	34987.7	35842.2	33877.6	38387.1	32698.4	23996	34126.3	35926.7	37473.7	0	0	0	0	0	0	0
Australasia	Australia	AUS	2006	35577.2	36445.9	34196	39327	33208.7	24358.5	34626.6	36264.4	38446.7	0	0	0	0	0	0	0
Australasia	Australia	AUS	2007	36443	37346.2	35183.4	40297.4	33848.1	25014.2	35278.1	37311.6	39448.9	0	0	0	0	0	0	0
Australasia	Australia	AUS	2008	36806.5	37590.3	35213.1	40684.3	34522	25301.2	35970.9	37343	39457.2	0	0	0	0	0	0	0
Australasia	Australia	AUS	2009	36943.5	37748.3	35273.4	41298.1	34259.1	25441.8	35860.4	37407	39977.7	0	0	0	1	0	0	0
Australasia	Australia	AUS	2010	37603.1	38418.9	35884.5	42062.1	34862.5	25840.1	36493	38055.1	40708.7	0	1	1	1	1	0	1
Australasia	Australia	AUS	2011	38426.8	39258.2	36669.2	43000.6	35610.6	26329.8	37277.2	38887.2	41610.3	0	1	1	1	1	0	1
Australasia	Australia	AUS	2012	39272.7	40120.1	37475.5	43964.4	36378.3	26831.1	38082	39742.3	42536	0	1	1	1	1	0	1
Australasia	Australia	AUS	2013	40075.7	40937.6	38233.7	44885	37108.5	27307.7	38847.6	40546.3	43418.9	0	1	1	1	1	0	1
Australasia	Australia	AUS	2014	40913.8	41790.9	39027.1	45844.5	37869.8	27803.2	39645.7	41387.7	44339.3	0	1	1	1	1	0	1
Australasia	Australia	AUS	2015	41722.6	42613.9	39787	46775.2	38605.6	28281.8	40417.2	42193.6	45231	0	1	1	1	1	0	1
Europe, Western	Austria	AUT	1950	6689.03	7289.38	7174.62	6280.99	6611.47	3706.07	6856.43	7793.39	7218.33	1	0	1	0	1	1	1
Europe, Western	Austria	AUT	1951	7074.26	7685.88	7555.54	6685.97	6981.26	3959.37	7237.52	8208.09	7612.02	1	0	1	0	1	1	1
Europe, Western	Austria	AUT	1952	7075.68	7714.97	7587.96	6638.61	7000.47	3967.22	7262.02	8242.68	7640.2	1	0	1	0	1	1	1
Europe, Western	Austria	AUT	1953	7299.2	7966.23	7831.63	6833.82	7232.16	4137.05	7502.96	8507.69	7888.05	1	0	1	0	1	1	1
Europe, Western	Austria	AUT	1954	7865.28	8556.34	8396.78	7410.9	7788.16	4554.76	8074.18	9123.36	8471.46	1	0	1	0	1	1	1
Europe, Western	Austria	AUT	1955	8556.45	9260.44	9068.75	8147	8453.6	5053.34	8756.69	9855.61	9169.03	1	0	1	0	1	1	1
Europe, Western	Austria	AUT	1956	8909.04	9670.43	9463.81	8423	8840.31	5396.73	9155.97	10285.9	9569.44	1	0	1	0	1	1	1
Europe, Western	Austria	AUT	1957	9390.07	10154.5	9926.16	8950.7	9293.35	5716.16	9622.76	10789.4	10051.5	1	0	1	0	1	1	1
Europe, Western	Austria	AUT	1958	9698	10470.3	10229.5	9280.57	9583.97	5906.67	9924.74	11119.4	10366.8	1	0	1	0	1	1	1
Europe, Western	Austria	AUT	1959	9946.75	10728.4	10478.5	9543.11	9818.7	6051.18	10170.1	11390	10625.1	1	0	1	0	1	1	1
Europe, Western	Austria	AUT	1960	10807.7	11520.6	11227.9	10632.3	10562.8	6518.54	10933.4	12206.6	11421.9	1	0	1	0	0	1	1
Europe, Western	Austria	AUT	1961	11286.5	12034.2	11693	11140.1	11026.3	6826.98	11475.4	12713.4	11913.9	1	0	1	0	0	1	1
Europe, Western	Austria	AUT	1962	11498.9	12269.8	11915.8	11345.4	11235.4	6949.64	11708.3	12955.5	12145.8	1	0	1	0	0	1	1
Europe, Western	Austria	AUT	1963	11869.5	12670.2	12283.7	11728.4	11596.3	7186.23	12121.4	13356	12533.4	1	0	1	0	0	1	1
Europe, Western	Austria	AUT	1964	12451.1	13293.7	12843.5	12351.2	12158.7	7566.93	12787.1	13966	13128	1	0	1	0	0	1	1
Europe, Western	Austria	AUT	1965	12752.6	13637.1	13150.8	12651.6	12455.6	7734.13	13159.1	14300.2	13451.9	1	0	1	0	0	1	1
Europe, Western	Austria	AUT	1966	13321.5	14244.3	13699	13260.1	13005.6	8112.33	13800.9	14897.7	14034.5	1	0	1	0	0	1	1
Europe, Western	Austria	AUT	1967	13634.6	14589.1	14015.3	13577.8	13310.7	8296.74	14157.9	15241.7	14367.7	1	0	1	0	0	1	1
Europe, Western	Austria	AUT	1968	14136.8	15135.9	14505.8	14105.2	13799.5	8620.57	14742.8	15776	14888.9	1	0	1	0	0	1	1
Europe, Western	Austria	AUT	1969	14865.4	15937.4	15212.9	14865.1	14518.2	9131.1	15621.4	16547.1	15643.7	1	0	1	0	0	1	1
Europe, Western	Austria	AUT	1970	15750	16855.6	16037.8	15850.4	15361.7	9747.44	16592.5	17446.8	16527.7	1	0	1	0	0	1	0
Europe, Western	Austria	AUT	1971	16431.5	17604.8	16686.5	16591.1	16016.8	10200.1	17361.4	18154	17299	1	0	1	0	0	1	0
Europe, Western	Austria	AUT	1972	17275	18548.6	17486.5	17506.2	16832.2	10770.7	18316.4	19026.7	18302.7	1	0	1	0	0	1	0
Europe, Western	Austria	AUT	1973	17984.4	19332.4	18158.2	18283	17512.1	11234.6	19102.2	19759.2	19135.7	1	0	1	0	0	1	0
Europe, Western	Austria	AUT	1974	18597.7	20027.5	18757.1	18920.8	18115.1	11657.8	19826.7	20412	19843.8	1	0	1	0	0	1	0
Europe, Western	Austria	AUT	1975	18631.2	19992.8	18800.5	18966.3	18126.7	11646.4	19775.7	20457.2	19745.5	1	0	1	0	0	1	0
Europe, Western	Austria	AUT	1976	19458.4	20876.5	19567.8	19900.4	18907	12201	20691.8	21294	20643.6	1	0	1	0	0	1	0
Europe, Western	Austria	AUT	1977	20364.2	21868.2	20402.8	20930.5	19759.4	12766.7	21708.1	22204.9	21691.5	1	0	1	0	0	1	0
Europe, Western	Austria	AUT	1978	20237.2	21863.3	20409.7	20570.9	19731	12730.6	21693.6	22210.2	21686.3	1	0	1	0	0	1	0
Europe, Western	Austria	AUT	1979	21480.4	23044.7	21452.7	22186.5	20802.1	13448	22886.3	23348.3	22899.5	1	0	1	0	0	1	0
Europe, Western	Austria	AUT	1980	21753.7	23454.3	21818.3	22288.4	21154.2	13759.2	23285.3	23745.8	23331.8	0	0	0	0	0	0	0
Europe, Western	Austria	AUT	1981	21724.7	23401	21754.5	22329.6	21090.2	13717.9	23214.8	23676.3	23312	0	0	0	0	0	0	0
Europe, Western	Austria	AUT	1982	22109.6	23834.5	22139.5	22714	21475.3	13961.1	23638.7	24095.4	23769.5	0	0	0	0	0	0	0
Europe, Western	Austria	AUT	1983	22802.5	24571.7	22827	23406.6	22173.8	14394	24407.6	24843.6	24463.9	0	0	0	0	0	0	0
Europe, Western	Austria	AUT	1984	22869.3	24602.5	22900.9	23519.6	22187.3	14439.4	24422.4	24924	24461	0	0	0	0	0	0	0
Europe, Western	Austria	AUT	1985	23458.8	25137.3	23400.5	24252.6	22723.2	14752.4	24911	25467.7	25033.1	0	0	0	0	0	0	0
Europe, Western	Austria	AUT	1986	23927.8	25726.1	23922	24642.6	23218.9	15080.8	25568.1	26035.3	25574.9	0	0	0	0	0	0	0
Europe, Western	Austria	AUT	1987	24278.5	26054.5	24293.2	25035.7	23506.6	15312.6	25854.3	26439.3	25869.9	0	0	0	0	0	0	0
Europe, Western	Austria	AUT	1988	24846.7	26612.1	24495.8	25933.4	24111	15754.4	26633.5	26659.8	26543	0	0	0	0	0	0	0
Europe, Western	Austria	AUT	1989	25715	27468.1	25297	26954.4	24893.8	16359.9	27437.1	27531.8	27435.5	0	0	0	0	0	0	0
Europe, Western	Austria	AUT	1990	26540.9	28369.4	26151.9	27805.9	25664.8	16894.6	28206.1	28462.2	28440	0	0	0	0	0	0	0
Europe, Western	Austria	AUT	1991	27113.8	29056.3	26755.3	28363.9	26222.2	17288.5	28847.4	29119	29202.5	0	0	0	0	0	0	0
Europe, Western	Austria	AUT	1992	27471	29435.4	26963.8	28675.8	26773.5	17480.9	29431.1	29345.8	29529.4	0	0	0	0	0	0	0
Europe, Western	Austria	AUT	1993	27251.2	29209.5	26842.9	28532.6	26378.1	17377.5	29006.2	29214.3	29407.9	0	0	0	0	0	0	0
Europe, Western	Austria	AUT	1994	27764.5	29756.9	27329.3	29002.3	26961.8	17753.3	29676.2	29743.6	29850.8	0	0	0	0	0	0	0
Europe, Western	Austria	AUT	1995	28353.3	30435.7	27980.4	29517.6	27561.9	18047.7	30405.7	30452.3	30449	0	0	0	0	0	0	0
Europe, Western	Austria	AUT	1996	28940.7	31021.9	28568.1	30119.6	28134.4	18489.6	30942.9	31091.9	31030.9	0	0	0	0	0	0	0
Europe, Western	Austria	AUT	1997	29522.2	31627.1	29140.5	30716	28710.2	18808.6	31519.8	31714.8	31646.7	0	0	0	0	0	0	0
Europe, Western	Austria	AUT	1998	30531.7	32767.3	30154.4	31740.5	29700.2	19462.8	32717.7	32818.3	32765.8	0	0	0	0	0	0	0
Europe, Western	Austria	AUT	1999	31453.4	33793.1	31103.4	32640.3	30616.5	20065.1	33704.4	33851.2	33823.7	0	0	0	0	0	0	0
Europe, Western	Austria	AUT	2000	32517.6	34979.9	32158.6	33697.1	31697.2	20691.4	34969.6	34999.6	34970.7	0	0	0	0	0	0	0
Europe, Western	Austria	AUT	2001	32618.9	34967.8	32202.2	33917.1	31737.4	20812.9	34852.7	35047	35003.8	0	0	0	0	0	0	0
Europe, Western	Austria	AUT	2002	32905.1	35397	32574.3	34042.8	32098.2	20955.9	35356.3	35452	35382.8	0	0	0	0	0	0	0
Europe, Western	Austria	AUT	2003	33100.5	35477.6	32687.5	34395	32219.1	21165	35416.9	35575.2	35440.8	0	0	0	0	0	0	0
Europe, Western	Austria	AUT	2004	33764.2	36171.4	33308.3	35175.5	32809	21626.9	36148	36250.8	36115.3	0	0	0	0	0	0	0
Europe, Western	Austria	AUT	2005	34301.9	36830.2	33897.4	35631.5	33376.8	22140.7	36801.8	36892	36796.8	0	0	0	0	0	0	0
Europe, Western	Austria	AUT	2006	35372	37934.6	34937	36806.1	34372.8	22892.7	37842.8	38023.4	37937.5	0	0	0	0	0	0	0
Europe, Western	Austria	AUT	2007	36635.7	39209	36093.2	38238.1	35575.8	23674	39158.2	39281.7	39187	0	0	0	0	0	0	0
Europe, Western	Austria	AUT	2008	37303.9	39896.9	36723.9	38994.5	36193.4	24130.5	39827.5	39968.1	39895.2	0	0	0	0	0	0	0
Europe, Western	Austria	AUT	2009	35752.6	38212.2	35184.9	37399.8	34673.1	23516.2	38121.5	38293.2	38222.1	0	0	0	1	0	0	0
Europe, Western	Austria	AUT	2010	36294.7	38788.1	35689.6	37998.2	35196.4	23833.5	38697.7	38842.5	38824.2	0	1	1	1	1	0	1
Europe, Western	Austria	AUT	2011	36857.3	39385.8	36214.9	38618.2	35738.8	24161.5	39294.9	39414.2	39448.2	0	1	1	1	1	0	1
Europe, Western	Austria	AUT	2012	37468.1	40035.1	36791.4	39287.1	36325.8	24515.1	39941.2	40041.6	40122.3	0	1	1	1	1	0	1
Europe, Western	Austria	AUT	2013	38097.3	40703.9	37386.1	39975.7	36930.1	24878.3	40606.5	40688.9	40816.4	0	1	1	1	1	0	1
Europe, Western	Austria	AUT	2014	38755.7	41404.1	38010.9	40694.8	37561.5	25256.7	41301.8	41368.9	41541.6	0	1	1	1	1	0	1
Europe, Western	Austria	AUT	2015	39418.3	42108.5	38638.2	41419.7	38197	25637	42001.7	42051.6	42272.2	0	1	1	1	1	0	1
Asia, Central	Azerbaijan	AZE	1950	863.282	283.198	800.46	929.663	859.723	855.257	259.874	276.273	313.448	1	1	1	1	1	1	1
Asia, Central	Azerbaijan	AZE	1951	846.487	277.351	786.709	911.149	841.604	834.928	254.869	271.527	305.656	1	1	1	1	1	1	1
Asia, Central	Azerbaijan	AZE	1952	923.096	302.727	856.901	992.313	920.072	910.735	279.114	295.754	333.314	1	1	1	1	1	1	1
Asia, Central	Azerbaijan	AZE	1953	970.473	318.323	900.907	1042.18	968.332	956.193	294.275	310.942	349.752	1	1	1	1	1	1	1
Asia, Central	Azerbaijan	AZE	1954	1029.73	337.886	955.656	1104.61	1028.93	1013.63	313.242	329.838	370.578	1	1	1	1	1	1	1
Asia, Central	Azerbaijan	AZE	1955	1162.3	381.998	1076.19	1244.84	1165.87	1146.16	355.529	371.44	419.026	1	1	1	1	1	1	1
Asia, Central	Azerbaijan	AZE	1956	1334.49	439.446	1232.07	1426.79	1344.62	1319.27	410.724	425.239	482.376	1	1	1	1	1	1	1
Asia, Central	Azerbaijan	AZE	1957	1345.53	442.794	1244	1437.6	1354.98	1325.95	414.642	429.357	484.384	1	1	1	1	1	1	1
Asia, Central	Azerbaijan	AZE	1958	1492.23	491.692	1377.22	1592.02	1507.45	1471.98	462.087	475.34	537.65	1	1	1	1	1	1	1
Asia, Central	Azerbaijan	AZE	1959	1419.98	467.05	1314.9	1514.61	1430.43	1392.73	439.309	453.829	508.014	1	1	1	1	1	1	1
Asia, Central	Azerbaijan	AZE	1960	1626.94	536.147	1502.29	1732.37	1646.16	1599.58	506.406	518.507	583.528	1	1	1	1	1	1	1
Asia, Central	Azerbaijan	AZE	1961	1749.63	576.954	1614.4	1860.75	1773.73	1719.58	546.604	557.198	627.058	1	1	1	1	1	1	1
Asia, Central	Azerbaijan	AZE	1962	1788.9	589.699	1652.19	1900.99	1813.51	1753.66	559.871	570.242	638.983	1	1	1	1	1	1	1
Asia, Central	Azerbaijan	AZE	1963	1674.06	550.688	1552.12	1778.81	1691.23	1630.54	523.118	535.706	593.239	1	1	1	1	1	1	1
Asia, Central	Azerbaijan	AZE	1964	2045.62	675.065	1887.23	2168.73	2080.91	2002.87	644.677	651.364	729.155	1	1	1	1	1	1	1
Asia, Central	Azerbaijan	AZE	1965	2220.16	733.284	2046.12	2350.73	2263.64	2173.84	702.505	706.204	791.143	1	1	1	1	1	1	1
Asia, Central	Azerbaijan	AZE	1966	2379.42	786.354	2191.52	2516.35	2430.39	2328.56	755.574	756.388	847.1	1	1	1	1	1	1	1
Asia, Central	Azerbaijan	AZE	1967	2534.16	837.893	2333.07	2676.94	2592.48	2478.03	807.383	805.242	901.053	1	1	1	1	1	1	1
Asia, Central	Azerbaijan	AZE	1968	2771	917.117	2547.8	2923.13	2842.07	2710.56	886.64	879.357	985.353	1	1	1	1	1	1	1
Asia, Central	Azerbaijan	AZE	1969	2803.32	927.318	2580.86	2955.12	2873.98	2733.88	898.227	890.765	992.961	1	1	1	1	1	1	1
Asia, Central	Azerbaijan	AZE	1970	3166.49	1049.17	2908.25	3332.47	3258.73	3093.47	1020.19	1003.76	1123.57	1	1	1	1	1	1	1
Asia, Central	Azerbaijan	AZE	1971	3273.99	1084.69	3008.7	3442.53	3370.75	3191.84	1057.15	1038.43	1158.48	1	1	1	1	1	1	1
Asia, Central	Azerbaijan	AZE	1972	3259.34	1078.93	3000.73	3425.15	3352.15	3165.72	1053.25	1035.68	1147.86	1	1	1	1	1	1	1
Asia, Central	Azerbaijan	AZE	1973	3724.99	1235.39	3419.89	3907.66	3847.43	3626.17	1210.89	1180.35	1314.93	1	1	1	1	1	1	1
Asia, Central	Azerbaijan	AZE	1974	3870.12	1283.53	3554.57	4056.09	3999.71	3760.39	1261.07	1226.84	1362.69	1	1	1	1	1	1	1
Asia, Central	Azerbaijan	AZE	1975	3836.15	1271.11	3530.34	4018.32	3959.79	3712.8	1250.78	1218.47	1344.06	1	1	1	1	1	1	1
Asia, Central	Azerbaijan	AZE	1976	4115.28	1364.47	3784.69	4305.49	4255.68	3981.01	1346.6	1306.26	1440.56	1	1	1	1	1	1	1
Asia, Central	Azerbaijan	AZE	1977	4238.21	1405.02	3900.45	4430.26	4383.92	4090.67	1389.67	1346.22	1479.16	1	1	1	1	1	1	1
Asia, Central	Azerbaijan	AZE	1978	4378.78	1451.49	4032.19	4573.11	4531.03	4217.38	1438.88	1391.68	1523.9	1	1	1	1	1	1	1
Asia, Central	Azerbaijan	AZE	1979	4288.68	1420.03	3958.63	4477.06	4430.37	4112.31	1409.52	1366.29	1484.27	1	1	1	1	1	1	1
Asia, Central	Azerbaijan	AZE	1980	4248.59	1405.49	3929.44	4432.81	4383.5	4057.82	1397.19	1356.22	1463.08	1	1	1	1	1	1	1
Asia, Central	Azerbaijan	AZE	1981	4269.58	1411.58	3954.84	4451.77	4402.12	4064.33	1405.68	1364.98	1464.07	1	1	1	1	1	1	1
Asia, Central	Azerbaijan	AZE	1982	4410.73	1458.15	4088	4594.85	4549.35	4189.77	1455.3	1410.95	1508.19	1	1	1	1	1	1	1
Asia, Central	Azerbaijan	AZE	1983	4614.79	1525.88	4277.83	4802.6	4763.92	4376.69	1526.65	1476.47	1574.52	1	1	1	1	1	1	1
Asia, Central	Azerbaijan	AZE	1984	4658.06	1539.4	4323.84	4844.25	4806.08	4403.9	1542.96	1492.35	1582.9	1	1	1	1	1	1	1
Asia, Central	Azerbaijan	AZE	1985	4673.21	1543.45	4344.71	4856.86	4818.06	4403.22	1549.64	1499.55	1581.17	1	1	1	1	1	1	1
Asia, Central	Azerbaijan	AZE	1986	4966.29	1641.06	4615.55	5155.6	5127.71	4675.15	1652.14	1593.03	1678.01	1	1	1	1	1	1	1
Asia, Central	Azerbaijan	AZE	1987	5022.01	1658.71	4673.41	5209.72	5182.89	4713.16	1672.95	1613	1690.17	1	1	1	1	1	1	1
Asia, Central	Azerbaijan	AZE	1988	5159.77	1703.95	4805.31	5348.08	5325.91	4831	1722.21	1658.52	1731.13	1	1	1	1	1	1	1
Asia, Central	Azerbaijan	AZE	1989	5270.7	1740.15	4913.36	5458.68	5440.07	4921.95	1762.31	1695.81	1762.32	1	1	0	1	1	1	1
Asia, Central	Azerbaijan	AZE	1990	4867.19	1646.86	4673.86	5173.78	4753.93	4638.58	1668.86	1613.15	1658.56	1	1	0	0	0	1	0
Asia, Central	Azerbaijan	AZE	1991	4756.16	1610.1	4573.04	5047.51	4647.93	4506.48	1631.65	1578.36	1620.28	1	1	0	0	0	1	0
Asia, Central	Azerbaijan	AZE	1992	3680.14	1237.68	3579.84	3917.16	3543.41	3441.26	1243.91	1235.56	1233.57	0	1	0	0	0	0	0
Asia, Central	Azerbaijan	AZE	1993	2893.04	963.926	2943.98	3051.33	2683.8	2638.19	942.145	1016.09	933.538	0	0	0	0	0	0	0
Asia, Central	Azerbaijan	AZE	1994	2333.01	764.434	2340.47	2532.41	2126.15	2114.79	746.385	807.796	739.121	0	0	0	0	0	0	0
Asia, Central	Azerbaijan	AZE	1995	2016.29	662.948	2012.48	2182.59	1853.8	1850.43	650.773	694.593	643.479	0	0	0	0	0	0	0
Asia, Central	Azerbaijan	AZE	1996	2017.28	667.363	2042.44	2150.38	1859.03	1856.55	652.609	704.933	644.547	0	0	0	0	0	0	0
Asia, Central	Azerbaijan	AZE	1997	2099.57	706.64	2202.8	2147.88	1948.03	1951.44	683.854	760.283	675.784	0	0	0	0	0	0	0
Asia, Central	Azerbaijan	AZE	1998	2277	760.221	2312.85	2395.64	2122.52	2133.25	745.109	798.264	737.288	0	0	0	0	0	0	0
Asia, Central	Azerbaijan	AZE	1999	2504.72	819.006	2543.17	2711.38	2259.6	2278.43	793.23	877.76	786.027	0	0	0	0	0	0	0
Asia, Central	Azerbaijan	AZE	2000	2676.93	886.454	2660.91	2879.89	2489.97	2518.37	874.103	918.397	866.861	0	0	0	0	0	0	0
Asia, Central	Azerbaijan	AZE	2001	2858.79	955.221	2800.99	3060.01	2715.36	2754.28	953.224	966.744	945.694	0	0	0	0	0	0	0
Asia, Central	Azerbaijan	AZE	2002	3111.47	1039.28	2994.41	3359.14	2980.86	3031.94	1046.43	1033.5	1037.92	0	0	0	0	0	0	0
Asia, Central	Azerbaijan	AZE	2003	3367.94	1142.88	3270.99	3543.12	3289.7	3354.5	1154.85	1128.96	1144.85	0	0	0	0	0	0	0
Asia, Central	Azerbaijan	AZE	2004	3660.78	1247.49	3564.65	3824	3593.67	3720.38	1261.55	1230.32	1250.6	0	0	0	0	0	0	0
Asia, Central	Azerbaijan	AZE	2005	4571.35	1561.08	4455.83	4762.08	4496.14	4596.68	1578.37	1537.9	1566.97	0	0	0	0	0	0	0
Asia, Central	Azerbaijan	AZE	2006	6075.69	2077.13	5927.77	6318.05	5981.24	5961.57	2099.71	2045.93	2085.76	0	0	0	0	0	0	0
Asia, Central	Azerbaijan	AZE	2007	7564.2	2568.7	7330.08	7967.37	7395.16	7307.64	2596.06	2529.93	2580.1	0	0	0	0	0	0	0
Asia, Central	Azerbaijan	AZE	2008	8272.74	2814.04	8035.42	8682.24	8100.57	8097.46	2843.7	2773.37	2825.06	0	0	0	0	0	0	0
Asia, Central	Azerbaijan	AZE	2009	9020.32	3042.54	8703.72	9605.17	8752.08	8108.62	3072.41	3004.03	3051.19	0	0	0	1	0	0	0
Asia, Central	Azerbaijan	AZE	2010	9377.3	3162.78	9004.23	10012.2	9115.47	8437.21	3201.15	3107.75	3179.45	0	1	1	1	1	0	1
Asia, Central	Azerbaijan	AZE	2011	9699.92	3270.74	9090.29	10477.9	9531.6	8813.95	3348.52	3137.45	3326.25	0	1	1	1	1	0	1
Asia, Central	Azerbaijan	AZE	2012	10087.1	3400.66	9284.06	10989	9988.35	9227.48	3510.26	3204.33	3487.38	0	1	1	1	1	0	1
Asia, Central	Azerbaijan	AZE	2013	10485.6	3534.22	9454.1	11530.6	10472	9665.04	3681.59	3263.02	3658.06	0	1	1	1	1	0	1
Asia, Central	Azerbaijan	AZE	2014	11038.6	3720.92	10031	12102.5	10982.3	10126.3	3862.41	3462.13	3838.23	0	1	1	1	1	0	1
Asia, Central	Azerbaijan	AZE	2015	11421.3	3848.64	10043.9	12702.5	11517.4	10609.6	4052.09	3466.6	4027.23	0	1	1	1	1	0	1
Sub-Saharan Africa, East	Burundi	BDI	1950	232.911	87.3708	242.552	207.309	248.871	360.14	80.0049	77.4263	104.681	1	1	1	0	1	1	1
Sub-Saharan Africa, East	Burundi	BDI	1951	241.611	90.5659	251.436	215.096	258.299	374.15	83.0101	80.2658	108.422	1	1	1	0	1	1	1
Sub-Saharan Africa, East	Burundi	BDI	1952	245.39	91.9857	255.454	218.544	262.172	379.22	84.2625	81.5434	110.151	1	1	1	0	1	1	1
Sub-Saharan Africa, East	Burundi	BDI	1953	251.111	94.1067	261.4	223.709	268.222	387.75	86.2026	83.4393	112.678	1	1	1	0	1	1	1
Sub-Saharan Africa, East	Burundi	BDI	1954	259.984	97.3657	270.474	231.666	277.813	401.92	89.2607	86.3386	116.498	1	1	1	0	1	1	1
Sub-Saharan Africa, East	Burundi	BDI	1955	264.153	98.9289	274.897	235.47	282.093	407.55	90.6436	87.7453	118.398	1	1	1	0	1	1	1
Sub-Saharan Africa, East	Burundi	BDI	1956	269.785	101.02	280.775	240.57	288.01	415.77	92.5436	89.6182	120.899	1	1	1	0	1	1	1
Sub-Saharan Africa, East	Burundi	BDI	1957	275.572	103.169	286.813	245.812	294.091	424.22	94.4962	91.5425	123.468	1	1	1	0	1	1	1
Sub-Saharan Africa, East	Burundi	BDI	1958	279.054	104.487	290.574	249.018	297.568	428.48	95.6275	92.736	125.098	1	1	1	0	1	1	1
Sub-Saharan Africa, East	Burundi	BDI	1959	289.489	108.312	301.23	258.383	308.854	445.17	99.2238	96.1407	129.573	1	1	1	0	1	1	1
Sub-Saharan Africa, East	Burundi	BDI	1960	289.794	108.489	301.858	258.785	308.739	443.64	99.2229	96.3288	129.914	1	0	1	0	0	1	1
Sub-Saharan Africa, East	Burundi	BDI	1961	249.401	94.052	265.525	215.55	267.13	372.48	84.0853	84.6745	113.396	1	0	1	0	0	1	1
Sub-Saharan Africa, East	Burundi	BDI	1962	264.63	99.9053	280.562	229.932	283.395	397	90.1251	89.4836	120.107	1	0	1	0	0	1	1
Sub-Saharan Africa, East	Burundi	BDI	1963	274.584	102.734	288.857	242.905	291.99	406.97	92.2331	92.131	123.84	1	0	1	0	0	1	1
Sub-Saharan Africa, East	Burundi	BDI	1964	285.858	106.779	299.364	255.071	303.139	420.35	96.2906	95.4878	128.56	1	0	1	0	0	1	1
Sub-Saharan Africa, East	Burundi	BDI	1965	293.151	109.048	305.608	264.396	309.448	424.8	98.2912	97.478	131.374	1	0	1	0	0	1	1
Sub-Saharan Africa, East	Burundi	BDI	1966	298.591	111.47	311.813	268.184	315.777	433.06	100.86	99.4565	134.095	1	0	1	0	0	1	1
Sub-Saharan Africa, East	Burundi	BDI	1967	325.91	121.703	336.282	298.723	342.725	461.57	112.533	107.287	145.289	1	0	1	0	0	1	1
Sub-Saharan Africa, East	Burundi	BDI	1968	320.11	119.574	331.334	292.633	336.363	447.09	110.051	105.69	142.981	1	0	1	0	0	1	1
Sub-Saharan Africa, East	Burundi	BDI	1969	312.446	116.766	325.038	283.779	328.52	433.77	106.613	103.662	140.022	1	0	1	0	0	1	1
Sub-Saharan Africa, East	Burundi	BDI	1970	374.705	138.263	381.323	351.413	391.379	540.19	127.57	121.689	165.529	1	0	1	0	0	1	0
Sub-Saharan Africa, East	Burundi	BDI	1971	381.609	141.173	390.568	353.143	401.115	570.57	129.728	124.641	169.15	1	0	1	0	0	1	0
Sub-Saharan Africa, East	Burundi	BDI	1972	363.595	132.207	370.917	341.749	378.12	518.7	120.486	118.326	157.809	1	0	1	0	0	1	0
Sub-Saharan Africa, East	Burundi	BDI	1973	384.815	140.048	390.956	363.573	399.917	554.48	127.886	124.737	167.521	1	0	1	0	0	1	0
Sub-Saharan Africa, East	Burundi	BDI	1974	378.795	138.116	386.65	355.409	394.325	541.52	125.838	123.344	165.166	1	0	1	0	0	1	0
Sub-Saharan Africa, East	Burundi	BDI	1975	372.336	136.88	383.587	343.199	390.22	534.86	125.143	122.35	163.148	1	0	1	0	0	1	0
Sub-Saharan Africa, East	Burundi	BDI	1976	401.722	146.734	408.01	380.438	416.717	565.78	132.872	130.164	177.164	1	0	1	0	0	1	0
Sub-Saharan Africa, East	Burundi	BDI	1977	426.884	157.777	434.925	399.319	446.408	621.53	145.18	138.781	189.37	1	0	1	0	0	1	0
Sub-Saharan Africa, East	Burundi	BDI	1978	428.831	157.658	434.029	408.214	444.25	599.71	140.491	138.477	194.005	1	0	1	0	0	1	0
Sub-Saharan Africa, East	Burundi	BDI	1979	417.846	155.901	428.111	388.589	436.837	583.44	139.109	136.567	192.028	1	0	1	0	0	1	0
Sub-Saharan Africa, East	Burundi	BDI	1980	407.226	151.511	423.008	368.188	430.482	603.37	136.474	134.918	183.14	0	0	0	0	0	0	0
Sub-Saharan Africa, East	Burundi	BDI	1981	440.704	164.067	460.824	393.326	467.961	642.07	148.356	146.98	196.865	0	0	0	0	0	0	0
Sub-Saharan Africa, East	Burundi	BDI	1982	423.732	157.647	443.112	380.179	447.906	625.44	141.998	141.331	189.614	0	0	0	0	0	0	0
Sub-Saharan Africa, East	Burundi	BDI	1983	426.539	158.041	446.572	384.187	448.858	629.58	142.783	142.434	188.906	0	0	0	0	0	0	0
Sub-Saharan Africa, East	Burundi	BDI	1984	414.447	152.777	434.469	374.63	434.242	614.37	137.467	138.574	182.289	0	0	0	0	0	0	0
Sub-Saharan Africa, East	Burundi	BDI	1985	451.233	165.377	471.764	412.873	469.06	671.57	148.928	150.469	196.734	0	0	0	0	0	0	0
Sub-Saharan Africa, East	Burundi	BDI	1986	454.969	165.553	473.285	423.376	468.246	683.88	148.229	150.954	197.475	0	0	0	0	0	0	0
Sub-Saharan Africa, East	Burundi	BDI	1987	464.719	168.47	485.145	430.975	478.036	694.98	151.762	154.737	198.912	0	0	0	0	0	0	0
Sub-Saharan Africa, East	Burundi	BDI	1988	478.544	171.496	495.079	453.853	486.7	702.55	154.333	157.905	202.25	0	0	0	0	0	0	0
Sub-Saharan Africa, East	Burundi	BDI	1989	467.471	169.058	487.343	435.597	479.473	696.6	152.226	155.438	199.51	0	0	0	0	0	0	0
Sub-Saharan Africa, East	Burundi	BDI	1990	473.814	170.397	489.937	447.51	483.994	704.62	153.535	156.265	201.391	0	0	0	0	0	0	0
Sub-Saharan Africa, East	Burundi	BDI	1991	485.36	175.286	503.512	455.353	497.216	722.58	157.706	160.595	207.556	0	0	0	0	0	0	0
Sub-Saharan Africa, East	Burundi	BDI	1992	479.991	173.851	494.49	452.692	492.791	706.02	156.505	157.717	207.329	0	0	0	0	0	0	0
Sub-Saharan Africa, East	Burundi	BDI	1993	446.53	160.649	464.378	420.616	454.596	685.16	144.182	148.113	189.651	0	0	0	0	0	0	0
Sub-Saharan Africa, East	Burundi	BDI	1994	424.969	152.737	438.985	404.659	431.263	654.03	136.885	140.014	181.311	0	0	0	0	0	0	0
Sub-Saharan Africa, East	Burundi	BDI	1995	380.651	139.257	396.791	352.539	392.622	566.87	124.539	126.556	166.678	0	0	0	0	0	0	0
Sub-Saharan Africa, East	Burundi	BDI	1996	345.923	126.262	358.509	321.244	358.015	517.3	113.457	114.346	150.982	0	0	0	0	0	0	0
Sub-Saharan Africa, East	Burundi	BDI	1997	372.208	124.807	354.149	412.63	349.846	517.6	110.975	112.956	150.49	0	0	0	0	0	0	0
Sub-Saharan Africa, East	Burundi	BDI	1998	384.92	129.212	364.507	426.456	363.798	529.43	115.276	116.259	156.102	0	0	0	0	0	0	0
Sub-Saharan Africa, East	Burundi	BDI	1999	374.736	126.988	360.818	406.926	356.464	508.99	112.909	115.083	152.971	0	0	0	0	0	0	0
Sub-Saharan Africa, East	Burundi	BDI	2000	364.765	123.865	350.723	395.393	348.179	495.98	110.382	111.863	149.35	0	0	0	0	0	0	0
Sub-Saharan Africa, East	Burundi	BDI	2001	359.25	122.853	340.759	388.707	348.284	492.34	110.415	108.685	149.46	0	0	0	0	0	0	0
Sub-Saharan Africa, East	Burundi	BDI	2002	364.352	124.836	343.176	394.865	355.014	498.93	112.626	109.456	152.426	0	0	0	0	0	0	0
Sub-Saharan Africa, East	Burundi	BDI	2003	348.602	119.913	329.569	375.103	341.134	477.4	108.121	105.116	146.501	0	0	0	0	0	0	0
Sub-Saharan Africa, East	Burundi	BDI	2004	353.678	122.252	338.73	374.984	347.319	482.56	110.177	108.038	148.541	0	0	0	0	0	0	0
Sub-Saharan Africa, East	Burundi	BDI	2005	347.94	120.08	335.1	368.536	340.183	469.51	107.871	106.88	145.488	0	0	0	0	0	0	0
Sub-Saharan Africa, East	Burundi	BDI	2006	355.376	123.005	345.379	373.731	347.018	475.4	110.02	110.159	148.837	0	0	0	0	0	0	0
Sub-Saharan Africa, East	Burundi	BDI	2007	356.778	123.81	350.714	370.864	348.756	474.94	110.565	111.86	149.004	0	0	0	0	0	0	0
Sub-Saharan Africa, East	Burundi	BDI	2008	360.927	125.993	359.41	369.585	353.785	479.12	112.483	114.634	150.864	0	0	0	0	0	0	0
Sub-Saharan Africa, East	Burundi	BDI	2009	362.911	126.993	364.612	368.056	356.065	483.413	112.882	116.293	151.803	0	0	0	1	0	0	0
Sub-Saharan Africa, East	Burundi	BDI	2010	369.644	129.346	371.228	375.119	362.584	491.269	114.952	118.403	154.685	0	1	1	1	1	0	1
Sub-Saharan Africa, East	Burundi	BDI	2011	378.48	132.436	380.184	384.199	371.057	501.384	117.642	121.26	158.407	0	1	1	1	1	0	1
Sub-Saharan Africa, East	Burundi	BDI	2012	388.577	135.967	390.536	394.497	380.699	512.833	120.704	124.561	162.636	0	1	1	1	1	0	1
Sub-Saharan Africa, East	Burundi	BDI	2013	399.743	139.871	402.067	405.831	391.331	525.398	124.08	128.239	167.296	0	1	1	1	1	0	1
Sub-Saharan Africa, East	Burundi	BDI	2014	411.314	143.918	414.034	417.57	402.338	538.36	127.575	132.056	172.122	0	1	1	1	1	0	1
Sub-Saharan Africa, East	Burundi	BDI	2015	423.189	148.07	426.321	429.619	413.626	551.608	131.16	135.975	177.075	0	1	1	1	1	0	1
Europe, Western	Belgium	BEL	1950	8235.12	9149.06	8393.21	7983.41	8328.75	5462.2	8881.07	9388.49	9177.62	1	0	1	0	1	1	1
Europe, Western	Belgium	BEL	1951	8517.22	9482.05	8694.24	8218.35	8639.08	5746.92	9212.03	9725.75	9508.37	1	0	1	0	1	1	1
Europe, Western	Belgium	BEL	1952	8586.53	9528.47	8738.24	8353.77	8667.57	5668.24	9248.04	9774.11	9563.27	1	0	1	0	1	1	1
Europe, Western	Belgium	BEL	1953	8795.56	9760.29	8948.52	8560.55	8877.6	5818.15	9474.37	10009.3	9797.19	1	0	1	0	1	1	1
Europe, Western	Belgium	BEL	1954	9126.11	10098.6	9252.35	8938.15	9187.84	6029.11	9805.84	10349.5	10140.4	1	0	1	0	1	1	1
Europe, Western	Belgium	BEL	1955	9415.98	10426.1	9547.97	9209.83	9490.14	6280.22	10129.3	10680.6	10468.4	1	0	1	0	1	1	1
Europe, Western	Belgium	BEL	1956	9660.66	10680.6	9777.8	9484.61	9719.55	6422.46	10376.6	10937.6	10727.5	1	0	1	0	1	1	1
Europe, Western	Belgium	BEL	1957	9783.39	10826.4	9912.28	9592.13	9845.76	6494.64	10516	11087.6	10875.7	1	0	1	0	1	1	1
Europe, Western	Belgium	BEL	1958	9673.94	10767	9866.62	9377.22	9777.97	6441.83	10452	11035.3	10813.8	1	0	1	0	1	1	1
Europe, Western	Belgium	BEL	1959	9951.68	11055.9	10127.1	9688.74	10039.2	6608.28	10733.3	11326.8	11107.7	1	0	1	0	1	1	1
Europe, Western	Belgium	BEL	1960	10439.5	11556.8	10575.1	10240.5	10502.9	6952.09	11227.2	11828.7	11614.4	1	0	1	0	0	1	1
Europe, Western	Belgium	BEL	1961	10886.6	12034.2	10987.5	10737.5	10934.7	7252.83	11725.8	12290.9	12085.8	1	0	1	0	0	1	1
Europe, Western	Belgium	BEL	1962	11367.5	12549.5	11430.9	11270.8	11400.9	7583.09	12267.3	12787.9	12593.4	1	0	1	0	0	1	1
Europe, Western	Belgium	BEL	1963	11788.8	12988	11815.7	11749	11801.6	7862.46	12711.5	13218.9	13033.5	1	0	1	0	0	1	1
Europe, Western	Belgium	BEL	1964	12465.6	13704.4	12425.8	12517.9	12453	8340.77	13473.9	13903.3	13736.1	1	0	1	0	0	1	1
Europe, Western	Belgium	BEL	1965	12765.4	14049.9	12726	12810.2	12760	8559.39	13834	14239.3	14076.4	1	0	1	0	0	1	1
Europe, Western	Belgium	BEL	1966	13098.2	14400.3	13038	13177.8	13078.9	8775.95	14180.5	14588.5	14432	1	0	1	0	0	1	1
Europe, Western	Belgium	BEL	1967	13502.1	14851.1	13426.8	13596	13483.5	9071.84	14653.5	15024	14875.8	1	0	1	0	0	1	1
Europe, Western	Belgium	BEL	1968	13981.7	15379.7	13878.1	14109.5	13957.6	9415.52	15215.6	15529.8	15393.6	1	0	1	0	0	1	1
Europe, Western	Belgium	BEL	1969	14795.7	16265	14617.9	15014.4	14754.8	10018.2	16185.5	16359.9	16249.5	1	0	1	0	0	1	1
Europe, Western	Belgium	BEL	1970	15578.9	17098.9	15325.1	15895.6	15515.9	10610.8	17075.5	17153.4	17067.8	1	0	1	0	0	1	0
Europe, Western	Belgium	BEL	1971	16056.1	17656.5	15785.2	16383.8	15999.5	10969.5	17652.2	17669	17648.3	1	0	1	0	0	1	0
Europe, Western	Belgium	BEL	1972	16758.2	18477.2	16443.1	17127.5	16703.9	11502.5	18511	18407.2	18513.4	1	0	1	0	0	1	0
Europe, Western	Belgium	BEL	1973	17704.7	19503	17273	18240.3	17600.7	12170	19585.8	19338.9	19584.2	1	0	1	0	0	1	0
Europe, Western	Belgium	BEL	1974	18383.1	20237.8	17878.9	19023.6	18246.7	12643	20345.7	20018.5	20349.1	1	0	1	0	0	1	0
Europe, Western	Belgium	BEL	1975	18107.8	19957.6	17704.3	18602.1	18016.9	12440.8	20020.4	19819.9	20032.5	1	0	1	0	0	1	0
Europe, Western	Belgium	BEL	1976	19030.5	20999.3	18536.7	19638.8	18916	13122.3	21117.6	20754.3	21126.1	1	0	1	0	0	1	0
Europe, Western	Belgium	BEL	1977	19182.4	21126.4	18690.3	19804.5	19052.3	13189.9	21226	20925	21228.3	1	0	1	0	0	1	0
Europe, Western	Belgium	BEL	1978	19706.7	21695.7	19172.9	20389.7	19557.4	13553.9	21811.5	21465.6	21810.1	1	0	1	0	0	1	0
Europe, Western	Belgium	BEL	1979	20156.3	22183.7	19593.7	20882.6	19992.5	13860.6	22306.2	21936.7	22308.1	1	0	1	0	0	1	0
Europe, Western	Belgium	BEL	1980	20978.9	23122.1	20346.3	21790.2	20800.2	14467.4	23281.8	22781.1	23303.4	0	0	0	0	0	0	0
Europe, Western	Belgium	BEL	1981	20811.3	23084.2	20366.1	21336.2	20731.6	14278.8	23204.9	22803.3	23244.4	0	0	0	0	0	0	0
Europe, Western	Belgium	BEL	1982	20912.9	23226.6	20476.7	21415.5	20846.5	14474.5	23355.9	22927.1	23396.7	0	0	0	0	0	0	0
Europe, Western	Belgium	BEL	1983	20933.9	23302.5	20560.2	21330.1	20911.5	14473.9	23402.9	23020.7	23484	0	0	0	0	0	0	0
Europe, Western	Belgium	BEL	1984	21440.2	23870.5	20995	21891.9	21433.8	14832.6	24035.7	23507.5	24068.3	0	0	0	0	0	0	0
Europe, Western	Belgium	BEL	1985	21792.3	24236.4	21374.6	22225.5	21776.7	14977.4	24323	23932.5	24453.8	0	0	0	0	0	0	0
Europe, Western	Belgium	BEL	1986	22209.5	24673.4	21762.1	22701.7	22164.7	15195.4	24786.9	24366.3	24867	0	0	0	0	0	0	0
Europe, Western	Belgium	BEL	1987	22743.9	25200.2	22261.6	23312.5	22657.6	15540.9	25286.3	24925.6	25388.8	0	0	0	0	0	0	0
Europe, Western	Belgium	BEL	1988	23753.3	26309.7	23155.8	24453.1	23651	16251.7	26483.4	25926.8	26518.8	0	0	0	0	0	0	0
Europe, Western	Belgium	BEL	1989	24568.2	27142.3	23952.3	25369.3	24382.9	16743.9	27249.1	26818.6	27359.3	0	0	0	0	0	0	0
Europe, Western	Belgium	BEL	1990	25308.7	27933.2	24621.8	26230.7	25073.7	17197	28098	27568.2	28133.2	0	0	0	0	0	0	0
Europe, Western	Belgium	BEL	1991	25641.6	28342.3	24971.4	26514.9	25438.6	17450.6	28506.8	27959.7	28560.6	0	0	0	0	0	0	0
Europe, Western	Belgium	BEL	1992	25920.3	28659.8	25203.2	26833.8	25723.9	17645.2	28855.6	28219.3	28904.7	0	0	0	0	0	0	0
Europe, Western	Belgium	BEL	1993	25532.8	28279.1	24932.2	26289.5	25376.7	17406.5	28385.9	27915.8	28535.6	0	0	0	0	0	0	0
Europe, Western	Belgium	BEL	1994	26325.6	29096.3	25670.8	27190.9	26115	17901.7	29176.9	28742.8	29369.3	0	0	0	0	0	0	0
Europe, Western	Belgium	BEL	1995	27030.3	29942.2	26722.9	27686.2	26681.9	18269.8	29915.3	29920.8	29990.6	0	0	0	0	0	0	0
Europe, Western	Belgium	BEL	1996	27312.2	30229	26948.1	27985.1	27003.5	18438.6	30168.6	30173	30345.4	0	0	0	0	0	0	0
Europe, Western	Belgium	BEL	1997	28310.8	31320.4	27941.1	29043.1	27948.3	19015.1	31254.1	31284.8	31422.3	0	0	0	0	0	0	0
Europe, Western	Belgium	BEL	1998	28777.7	31881.9	28414.9	29492.2	28425.9	19339	31860.2	31815.2	31970.3	0	0	0	0	0	0	0
Europe, Western	Belgium	BEL	1999	29723.9	32940.2	29346.2	30458.7	29366.9	19964.4	32929.8	32858	33032.7	0	0	0	0	0	0	0
Europe, Western	Belgium	BEL	2000	30750.2	34048.4	30388	31491.8	30370.8	20656.5	33965.1	34024.5	34155.7	0	0	0	0	0	0	0
Europe, Western	Belgium	BEL	2001	30849.1	34169.5	30466.1	31575.7	30505.5	20761.2	34087.9	34111.9	34308.6	0	0	0	0	0	0	0
Europe, Western	Belgium	BEL	2002	31135.9	34497.5	30746.6	31876.4	30784.8	21032.9	34424.7	34426	34641.8	0	0	0	0	0	0	0
Europe, Western	Belgium	BEL	2003	31272.7	34646.7	30866.3	32054.1	30897.8	21205.9	34619.7	34560	34760.4	0	0	0	0	0	0	0
Europe, Western	Belgium	BEL	2004	32169.2	35577.3	31660.4	33087.7	31759.3	21801.6	35569.8	35449.2	35713.1	0	0	0	0	0	0	0
Europe, Western	Belgium	BEL	2005	32648.7	36026.3	32099.5	33719.9	32126.7	22246.6	35977.9	35940.8	36160.2	0	0	0	0	0	0	0
Europe, Western	Belgium	BEL	2006	33374.7	36750.2	32732	34617.4	32774.6	22881.6	36667.5	36649	36934	0	0	0	0	0	0	0
Europe, Western	Belgium	BEL	2007	34163.4	37565.4	33425.8	35578.8	33485.7	23447	37471.2	37425.8	37799.4	0	0	0	0	0	0	0
Europe, Western	Belgium	BEL	2008	34374.2	37662.4	33455.7	36106.2	33560.6	23654.8	37563.9	37459.3	37964.1	0	0	0	0	0	0	0
Europe, Western	Belgium	BEL	2009	33144.2	36421.1	32417.5	34620.5	32394.7	23185.7	36242.2	36296.8	36724.4	0	0	0	1	0	0	0
Europe, Western	Belgium	BEL	2010	33564.2	36878.8	32792.1	35093.4	32807.2	23451.5	36704.3	36716.3	37215.8	0	1	1	1	1	0	1
Europe, Western	Belgium	BEL	2011	34016.1	37371.6	33200.1	35598.9	33249.5	23735.5	37199.8	37173.1	37741.8	0	1	1	1	1	0	1
Europe, Western	Belgium	BEL	2012	34454.8	37849.6	33592	36092.6	33679.8	24011.9	37682	37611.9	38254.8	0	1	1	1	1	0	1
Europe, Western	Belgium	BEL	2013	34931	38368.9	34023.2	36624.5	34145.2	24309.5	38203.4	38094.8	38808.4	0	1	1	1	1	0	1
Europe, Western	Belgium	BEL	2014	35441.9	38926.4	34490.7	37191.9	34643.1	24626.8	38761.3	38618.2	39399.8	0	1	1	1	1	0	1
Europe, Western	Belgium	BEL	2015	36136.5	39686.7	35156.5	37941.8	35311.3	25047.7	39510	39363.6	40186.5	0	1	1	1	1	0	1
Sub-Saharan Africa, West	Benin	BEN	1950	947.852	414.603	1016.29	814.28	1012.98	1083.63	453.298	424.223	366.289	1	1	1	0	1	1	1
Sub-Saharan Africa, West	Benin	BEN	1951	936.227	409.826	1005.51	804.778	998.394	1063.13	447.046	419.639	362.792	1	1	1	0	1	1	1
Sub-Saharan Africa, West	Benin	BEN	1952	924.507	405.002	994.592	795.182	983.746	1042.7	440.76	415.002	359.244	1	1	1	0	1	1	1
Sub-Saharan Africa, West	Benin	BEN	1953	890.792	390.793	961.062	766.79	944.524	993.73	423.647	400.885	347.849	1	1	1	0	1	1	1
Sub-Saharan Africa, West	Benin	BEN	1954	900.75	395.203	972.33	775.682	954.238	1002.02	428.079	405.551	351.979	1	1	1	0	1	1	1
Sub-Saharan Africa, West	Benin	BEN	1955	888.719	390.23	960.988	765.781	939.387	981.78	421.685	400.74	348.264	1	1	1	0	1	1	1
Sub-Saharan Africa, West	Benin	BEN	1956	876.555	385.195	949.474	755.753	924.438	961.57	415.243	395.859	344.482	1	1	1	0	1	1	1
Sub-Saharan Africa, West	Benin	BEN	1957	864.344	380.133	937.874	745.672	909.487	941.5	408.792	390.943	340.663	1	1	1	0	1	1	1
Sub-Saharan Africa, West	Benin	BEN	1958	878.973	386.546	954	758.57	924.349	955.66	415.5	397.644	346.494	1	1	1	0	1	1	1
Sub-Saharan Africa, West	Benin	BEN	1959	893.997	393.13	970.557	771.818	939.616	970.22	422.39	404.523	352.477	1	0	1	0	1	1	1
Sub-Saharan Africa, West	Benin	BEN	1960	916.843	401.384	990.594	801.272	958.664	978.12	431.081	412.863	360.209	1	0	1	0	0	1	1
Sub-Saharan Africa, West	Benin	BEN	1961	919.891	405.907	999.861	793.088	966.724	987.4	437.607	416.704	363.411	1	0	1	0	0	1	1
Sub-Saharan Africa, West	Benin	BEN	1962	877.275	388.311	961.845	746.044	923.937	931.58	415.564	400.747	348.624	1	0	1	0	0	1	1
Sub-Saharan Africa, West	Benin	BEN	1963	901.222	398.757	986.198	769.604	947.864	952.03	427.591	410.897	357.784	1	0	1	0	0	1	1
Sub-Saharan Africa, West	Benin	BEN	1964	926.585	413.921	1018.47	780.741	980.544	993.15	447.673	424.368	369.723	1	0	1	0	0	1	1
Sub-Saharan Africa, West	Benin	BEN	1965	951.079	425.936	1045.44	800.503	1007.3	1019.73	462.383	435.613	379.813	1	0	1	0	0	1	1
Sub-Saharan Africa, West	Benin	BEN	1966	962.97	432.115	1060.14	807.925	1020.85	1031.82	469.437	441.722	385.187	1	0	1	0	0	1	1
Sub-Saharan Africa, West	Benin	BEN	1967	979.45	432.521	1067.31	845.345	1025.69	1016.29	464.778	444.666	388.119	1	0	1	0	0	1	1
Sub-Saharan Africa, West	Benin	BEN	1968	999.539	440.192	1086.68	867.93	1044	1028.99	472.444	452.727	395.404	1	0	1	0	0	1	1
Sub-Saharan Africa, West	Benin	BEN	1969	1017.88	445.156	1101.58	894.724	1057.33	1032.93	475.502	458.909	401.059	1	0	1	0	0	1	1
Sub-Saharan Africa, West	Benin	BEN	1970	1015.48	445.06	1102.61	887.682	1056.13	1027.41	474.702	459.294	401.185	1	0	1	0	0	1	0
Sub-Saharan Africa, West	Benin	BEN	1971	1006.16	437.312	1091.74	884.467	1042.27	1005.59	456.993	454.69	400.255	1	0	1	0	0	1	0
Sub-Saharan Africa, West	Benin	BEN	1972	1067.96	460.247	1147.99	956.911	1098.99	1065.31	473.187	478.179	429.377	1	0	1	0	0	1	0
Sub-Saharan Africa, West	Benin	BEN	1973	1076.73	466.532	1159.9	960.853	1109.43	1061.46	479.221	483.115	437.26	1	0	1	0	0	1	0
Sub-Saharan Africa, West	Benin	BEN	1974	1093.24	475.464	1162.16	1008.45	1109.13	955.27	486.774	484.003	455.614	1	0	1	0	0	1	0
Sub-Saharan Africa, West	Benin	BEN	1975	1033.13	442.213	1112.75	931.075	1055.57	969.32	449.53	463.278	413.831	1	0	1	0	0	1	0
Sub-Saharan Africa, West	Benin	BEN	1976	1000.73	436.438	1100.22	861.105	1040.87	983.28	442.381	457.997	408.937	1	0	1	0	0	1	0
Sub-Saharan Africa, West	Benin	BEN	1977	1014.61	444.289	1119.72	864.788	1059.32	1009.74	451.28	466.106	415.482	1	0	1	0	0	1	0
Sub-Saharan Africa, West	Benin	BEN	1978	990.05	436.172	1105.4	821.935	1042.82	1012.54	446.225	460.072	402.219	1	0	1	0	0	1	0
Sub-Saharan Africa, West	Benin	BEN	1979	1054.75	455.238	1158.49	910.263	1095.51	1062.74	460.918	482.218	422.577	1	0	1	0	0	1	0
Sub-Saharan Africa, West	Benin	BEN	1980	1108.44	477.962	1213.19	961.936	1150.2	1127.97	479.306	505.051	449.531	0	0	0	0	0	0	0
Sub-Saharan Africa, West	Benin	BEN	1981	1132.19	490.344	1195.1	972.606	1228.87	1156.21	512.152	497.517	461.361	0	0	0	0	0	0	0
Sub-Saharan Africa, West	Benin	BEN	1982	1199.72	498.661	1179.14	1199.94	1220.09	1242.35	508.747	490.873	496.362	0	0	0	0	0	0	0
Sub-Saharan Africa, West	Benin	BEN	1983	1110.07	466.127	1119.11	1078.07	1133.03	1152.38	471.542	465.884	460.956	0	0	0	0	0	0	0
Sub-Saharan Africa, West	Benin	BEN	1984	1116.63	476.899	1089.21	1073.43	1187.24	1206.18	494.251	453.436	483.009	0	0	0	0	0	0	0
Sub-Saharan Africa, West	Benin	BEN	1985	1154.01	492.93	1099.92	1122.53	1239.58	1257.38	516.6	457.894	504.297	0	0	0	0	0	0	0
Sub-Saharan Africa, West	Benin	BEN	1986	1150.02	489.689	1095.19	1124.7	1230.16	1246.33	512.789	455.924	500.354	0	0	0	0	0	0	0
Sub-Saharan Africa, West	Benin	BEN	1987	1097.06	467.544	1040.17	1073.88	1177.14	1190.35	490.825	433.02	478.788	0	0	0	0	0	0	0
Sub-Saharan Africa, West	Benin	BEN	1988	1097.36	468.517	1042.09	1068.14	1181.85	1189.07	492.751	433.82	478.979	0	0	0	0	0	0	0
Sub-Saharan Africa, West	Benin	BEN	1989	1041.79	444.641	983.255	1028.95	1113.17	1127.78	463.483	409.327	461.113	0	0	0	0	0	0	0
Sub-Saharan Africa, West	Benin	BEN	1990	1073.9	457.639	1038.63	1071.18	1111.9	1136.34	462.885	432.381	477.651	0	0	0	0	0	0	0
Sub-Saharan Africa, West	Benin	BEN	1991	1085.63	462.202	1050.19	1082.16	1124.55	1153.09	468.684	437.192	480.732	0	0	0	0	0	0	0
Sub-Saharan Africa, West	Benin	BEN	1992	1081.75	461.551	1049.86	1067.46	1127.92	1162.09	470.266	437.053	477.335	0	0	0	0	0	0	0
Sub-Saharan Africa, West	Benin	BEN	1993	1091.86	468.315	1079.42	1070.55	1125.61	1147.73	468.58	449.36	487.006	0	0	0	0	0	0	0
Sub-Saharan Africa, West	Benin	BEN	1994	1065.36	459.882	1070.56	991.726	1133.81	1146.32	472.291	445.67	461.686	0	0	0	0	0	0	0
Sub-Saharan Africa, West	Benin	BEN	1995	1114.99	475.894	1104.23	1093.94	1146.8	1165.36	476.344	459.689	491.649	0	0	0	0	0	0	0
Sub-Saharan Africa, West	Benin	BEN	1996	1126.8	484.031	1119.96	1087.53	1172.91	1192.82	488.803	466.236	497.054	0	0	0	0	0	0	0
Sub-Saharan Africa, West	Benin	BEN	1997	1159.7	497.736	1151.29	1119.43	1208.36	1221.77	503.842	479.281	510.085	0	0	0	0	0	0	0
Sub-Saharan Africa, West	Benin	BEN	1998	1168.95	503.862	1163.81	1116.19	1226.84	1237.44	512.08	484.493	515.012	0	0	0	0	0	0	0
Sub-Saharan Africa, West	Benin	BEN	1999	1193.18	514.064	1191.91	1140.88	1246.76	1254.46	519.407	496.189	526.597	0	0	0	0	0	0	0
Sub-Saharan Africa, West	Benin	BEN	2000	1212.21	524.002	1207.09	1150.86	1278.7	1284.61	534.202	502.508	535.296	0	0	0	0	0	0	0
Sub-Saharan Africa, West	Benin	BEN	2001	1244.72	536.337	1240.86	1193.55	1299.73	1305.45	541.87	516.569	550.571	0	0	0	0	0	0	0
Sub-Saharan Africa, West	Benin	BEN	2002	1256.07	542.149	1254.63	1199.99	1313.58	1339.66	548.129	522.301	556.016	0	0	0	0	0	0	0
Sub-Saharan Africa, West	Benin	BEN	2003	1268.45	544.702	1262.54	1223.47	1319.33	1348.15	550.158	525.592	558.354	0	0	0	0	0	0	0
Sub-Saharan Africa, West	Benin	BEN	2004	1266.45	543.081	1259.4	1224.86	1315.08	1346.91	548.293	524.287	556.665	0	0	0	0	0	0	0
Sub-Saharan Africa, West	Benin	BEN	2005	1251.5	540.439	1254.99	1190.46	1309.03	1341.27	544.95	522.45	553.918	0	0	0	0	0	0	0
Sub-Saharan Africa, West	Benin	BEN	2006	1271.45	544.665	1266.67	1228.65	1319.02	1348.16	550.403	527.314	556.277	0	0	0	0	0	0	0
Sub-Saharan Africa, West	Benin	BEN	2007	1293.29	552.474	1289.41	1254.33	1336.14	1368.3	557.003	536.777	563.642	0	0	0	0	0	0	0
Sub-Saharan Africa, West	Benin	BEN	2008	1319.09	562.784	1317.37	1279.2	1360.68	1393.84	566.335	548.418	573.597	0	1	0	0	0	0	0
Sub-Saharan Africa, West	Benin	BEN	2009	1322	562.599	1313.54	1283.19	1369.25	1398.55	569.907	546.826	571.063	0	1	0	1	0	0	0
Sub-Saharan Africa, West	Benin	BEN	2010	1325.34	563.967	1313.9	1288.55	1373.59	1403.09	571.713	546.972	573.216	0	1	1	1	1	0	1
Sub-Saharan Africa, West	Benin	BEN	2011	1338.21	569.397	1324.77	1302.6	1387.26	1415.82	577.41	551.497	579.285	0	1	1	1	1	0	1
Sub-Saharan Africa, West	Benin	BEN	2012	1363.68	580.212	1349.54	1328.2	1413.31	1439.4	588.27	561.812	590.556	0	1	1	1	1	0	1
Sub-Saharan Africa, West	Benin	BEN	2013	1400.37	595.809	1386.64	1364.1	1450.36	1472.55	603.713	577.258	606.456	0	1	1	1	1	0	1
Sub-Saharan Africa, West	Benin	BEN	2014	1442.33	613.659	1429.53	1404.89	1492.58	1510.12	621.315	595.112	624.552	0	1	1	1	1	0	1
Sub-Saharan Africa, West	Benin	BEN	2015	1485.74	632.125	1473.95	1447.07	1536.21	1548.81	639.506	613.604	643.263	0	1	1	1	1	0	1
Sub-Saharan Africa, West	Burkina Faso	BFA	1950	430.048	157.415	411.972	471.637	406.534	474.31	153.904	156.814	161.526	1	1	1	0	1	1	1
Sub-Saharan Africa, West	Burkina Faso	BFA	1951	441.763	161.64	423.09	484.61	417.588	487.14	158.069	161.045	165.806	1	1	1	0	1	1	1
Sub-Saharan Africa, West	Burkina Faso	BFA	1952	453.28	165.796	434.037	497.377	428.425	499.65	162.155	165.209	170.023	1	1	1	0	1	1	1
Sub-Saharan Africa, West	Burkina Faso	BFA	1953	464.956	170.009	445.138	510.326	439.404	512.3	166.295	169.433	174.298	1	1	1	0	1	1	1
Sub-Saharan Africa, West	Burkina Faso	BFA	1954	477.135	174.4	456.707	523.832	450.865	525.53	170.615	173.834	178.75	1	1	1	0	1	1	1
Sub-Saharan Africa, West	Burkina Faso	BFA	1955	489.81	178.967	468.739	537.889	462.802	539.33	175.113	178.412	183.376	1	1	1	0	1	1	1
Sub-Saharan Africa, West	Burkina Faso	BFA	1956	502.96	183.703	481.213	552.474	475.192	553.67	179.78	183.158	188.17	1	1	1	0	1	1	1
Sub-Saharan Africa, West	Burkina Faso	BFA	1957	515.879	188.357	493.487	566.818	487.332	567.64	184.356	187.828	192.889	1	1	1	0	1	1	1
Sub-Saharan Africa, West	Burkina Faso	BFA	1958	529.944	193.418	506.816	582.422	500.594	583.01	189.35	192.9	198.004	1	1	1	0	1	1	1
Sub-Saharan Africa, West	Burkina Faso	BFA	1959	543.424	198.272	519.623	597.398	513.251	597.55	194.12	197.771	202.925	1	0	1	0	1	1	1
Sub-Saharan Africa, West	Burkina Faso	BFA	1960	544.051	200.039	524.524	590.009	517.621	608.73	195.877	199.628	204.613	1	0	1	0	0	1	1
Sub-Saharan Africa, West	Burkina Faso	BFA	1961	513.981	200.089	519.776	510.077	512.091	629.83	200.605	197.805	201.855	1	0	1	0	0	1	1
Sub-Saharan Africa, West	Burkina Faso	BFA	1962	535.515	208.617	541.016	531.288	534.241	664.52	209.583	205.906	210.36	1	0	1	0	0	1	1
Sub-Saharan Africa, West	Burkina Faso	BFA	1963	525.314	204.559	533.354	517.955	524.632	651.7	203.676	202.955	207.045	1	0	1	0	0	1	1
Sub-Saharan Africa, West	Burkina Faso	BFA	1964	531.995	207.222	540.865	523.455	531.666	661.81	205.904	205.805	209.957	1	0	1	0	0	1	1
Sub-Saharan Africa, West	Burkina Faso	BFA	1965	533.83	210.452	548.576	513.827	539.088	681.5	209.85	208.735	212.773	1	0	1	0	0	1	1
Sub-Saharan Africa, West	Burkina Faso	BFA	1966	530.585	209.211	547.258	508.061	536.437	678.61	207.37	208.209	212.054	1	0	1	0	0	1	1
Sub-Saharan Africa, West	Burkina Faso	BFA	1967	565.816	222.322	579.974	546.574	570.899	731.03	221.003	220.692	225.271	1	0	1	0	0	1	1
Sub-Saharan Africa, West	Burkina Faso	BFA	1968	578.696	226.023	591.164	563.174	581.751	745.68	223.394	224.945	229.731	1	0	1	0	0	1	1
Sub-Saharan Africa, West	Burkina Faso	BFA	1969	582.19	226.984	595.49	565.945	585.136	751.82	223.059	226.574	231.32	1	0	1	0	0	1	1
Sub-Saharan Africa, West	Burkina Faso	BFA	1970	581.796	225.838	594.823	567.552	583.012	744.75	220.28	226.294	230.939	1	0	1	0	0	1	0
Sub-Saharan Africa, West	Burkina Faso	BFA	1971	562.969	222.931	589.261	523.402	576.244	765.12	219	224.149	225.644	1	0	1	0	0	1	0
Sub-Saharan Africa, West	Burkina Faso	BFA	1972	644.611	245.065	641.853	661.558	630.422	786.13	219.87	244.218	271.107	1	0	1	0	0	1	0
Sub-Saharan Africa, West	Burkina Faso	BFA	1973	608.824	234.047	615.423	609.924	601.126	734.53	215.848	234.091	252.202	1	0	1	0	0	1	0
Sub-Saharan Africa, West	Burkina Faso	BFA	1974	624.051	243.509	629.448	627.485	615.219	710.29	230.105	239.429	260.993	1	0	1	0	0	1	0
Sub-Saharan Africa, West	Burkina Faso	BFA	1975	623.764	243.944	626.581	633.798	610.914	669.51	231.571	238.306	261.954	1	0	1	0	0	1	0
Sub-Saharan Africa, West	Burkina Faso	BFA	1976	619.331	246.433	627.723	618.706	611.563	652.45	246.45	238.721	254.127	1	0	1	0	0	1	0
Sub-Saharan Africa, West	Burkina Faso	BFA	1977	644.827	251.68	646.523	657.859	630.098	683.54	242.688	245.876	266.476	1	0	1	0	0	1	0
Sub-Saharan Africa, West	Burkina Faso	BFA	1978	690.031	266.849	685.479	714.292	670.32	746.14	248.474	260.736	291.335	1	0	1	0	0	1	0
Sub-Saharan Africa, West	Burkina Faso	BFA	1979	677.338	266.107	681.729	684.958	665.327	736.28	252.101	259.279	286.94	1	0	1	0	0	1	0
Sub-Saharan Africa, West	Burkina Faso	BFA	1980	663.421	260.207	672.389	663.667	654.207	730.63	248.275	255.683	276.663	0	0	0	0	0	0	0
Sub-Saharan Africa, West	Burkina Faso	BFA	1981	678.176	266.403	673.508	693.851	667.167	744.43	253.739	256.108	289.361	0	0	0	0	0	0	0
Sub-Saharan Africa, West	Burkina Faso	BFA	1982	690.181	270.717	666.194	689.546	714.804	742.11	271.829	253.327	286.996	0	0	0	0	0	0	0
Sub-Saharan Africa, West	Burkina Faso	BFA	1983	661.674	259.204	641.913	642.061	701.047	715.34	266.46	244.094	267.057	0	0	0	0	0	0	0
Sub-Saharan Africa, West	Burkina Faso	BFA	1984	638.823	250.904	636.173	607.853	672.442	708.43	255.547	241.911	255.256	0	0	0	0	0	0	0
Sub-Saharan Africa, West	Burkina Faso	BFA	1985	704.96	273.627	737.158	665.81	711.913	780.37	270.321	280.312	270.247	0	0	0	0	0	0	0
Sub-Saharan Africa, West	Burkina Faso	BFA	1986	739.272	287.774	774.369	694.416	749.032	878.3	284.536	294.462	284.323	0	0	0	0	0	0	0
Sub-Saharan Africa, West	Burkina Faso	BFA	1987	716.857	279.36	750.736	672.179	727.654	838.27	276.401	285.475	276.204	0	0	0	0	0	0	0
Sub-Saharan Africa, West	Burkina Faso	BFA	1988	735.809	287.414	771.231	687.03	749.167	879.98	284.595	293.268	284.379	0	0	0	0	0	0	0
Sub-Saharan Africa, West	Burkina Faso	BFA	1989	729.743	285.411	764.851	679.858	744.522	842.17	282.763	290.842	282.627	0	0	0	0	0	0	0
Sub-Saharan Africa, West	Burkina Faso	BFA	1990	705.423	275.801	738.21	658.146	719.911	807.08	273.424	280.712	273.268	0	0	0	0	0	0	0
Sub-Saharan Africa, West	Burkina Faso	BFA	1991	746.596	292.49	782.244	693.755	763.789	858.9	290.08	297.456	289.934	0	0	0	0	0	0	0
Sub-Saharan Africa, West	Burkina Faso	BFA	1992	725.662	285.022	761.793	670.618	744.574	851.53	282.761	289.679	282.627	0	0	0	0	0	0	0
Sub-Saharan Africa, West	Burkina Faso	BFA	1993	728.952	286.792	766.079	671.594	749.183	817.03	284.671	291.309	284.395	0	0	0	0	0	0	0
Sub-Saharan Africa, West	Burkina Faso	BFA	1994	716.196	282.365	754.706	655.668	738.213	799.73	279.893	286.985	280.218	0	0	0	0	0	0	0
Sub-Saharan Africa, West	Burkina Faso	BFA	1995	735.069	290.734	776.061	670.098	759.047	807.72	288.967	295.105	288.13	0	0	0	0	0	0	0
Sub-Saharan Africa, West	Burkina Faso	BFA	1996	793.807	313.565	838.471	723.268	819.682	841.29	310.713	318.837	311.147	0	0	0	0	0	0	0
Sub-Saharan Africa, West	Burkina Faso	BFA	1997	820.381	324.729	867.832	745.621	847.689	854.67	322.406	330.002	321.778	0	0	0	0	0	0	0
Sub-Saharan Africa, West	Burkina Faso	BFA	1998	855.246	338.508	906.421	774.846	884.47	881.82	335.107	344.676	335.74	0	0	0	0	0	0	0
Sub-Saharan Africa, West	Burkina Faso	BFA	1999	888.579	351.333	936.385	806.471	922.881	907.85	351.4	356.07	346.529	0	0	0	0	0	0	0
Sub-Saharan Africa, West	Burkina Faso	BFA	2000	881.013	348.402	935.985	794.953	912.1	898.9	346.769	355.918	342.519	0	0	0	0	0	0	0
Sub-Saharan Africa, West	Burkina Faso	BFA	2001	910.578	360.475	967.601	821.234	942.898	923.14	357.94	367.94	355.545	0	0	0	0	0	0	0
Sub-Saharan Africa, West	Burkina Faso	BFA	2002	919.851	365.063	978.043	825.458	956.053	929.05	362.821	371.91	360.457	0	0	0	0	0	0	0
Sub-Saharan Africa, West	Burkina Faso	BFA	2003	960.124	381.486	1020.77	860.007	999.595	966.45	379.519	388.157	376.783	0	0	0	0	0	0	0
Sub-Saharan Africa, West	Burkina Faso	BFA	2004	972.411	386.351	1034.2	871.483	1011.55	979.96	384.504	393.263	381.286	0	0	0	0	0	0	0
Sub-Saharan Africa, West	Burkina Faso	BFA	2005	1002.55	402.279	1097.46	870.146	1040.05	1017.41	394.804	417.32	394.712	0	0	0	0	0	0	0
Sub-Saharan Africa, West	Burkina Faso	BFA	2006	1030.91	412.026	1131.62	900.639	1060.48	1040.47	403.259	430.31	402.511	0	0	0	0	0	0	0
Sub-Saharan Africa, West	Burkina Faso	BFA	2007	1037.25	413.835	1145.44	904.77	1061.55	1044.86	402.959	435.563	402.981	0	0	0	0	0	0	0
Sub-Saharan Africa, West	Burkina Faso	BFA	2008	1051.65	421.248	1177.84	899.983	1077.13	1063.5	408.938	447.885	406.921	0	0	0	0	0	0	0
Sub-Saharan Africa, West	Burkina Faso	BFA	2009	1056.19	422.341	1188.3	902.439	1077.82	1070	409.116	451.862	406.046	0	0	0	1	0	0	0
Sub-Saharan Africa, West	Burkina Faso	BFA	2010	1078.17	431.122	1212.91	921.698	1099.89	1089.38	417.506	461.22	414.639	0	1	1	1	1	0	1
Sub-Saharan Africa, West	Burkina Faso	BFA	2011	1103.31	441.168	1241.4	943.519	1125.01	1111.31	427.053	472.056	424.394	0	1	1	1	1	0	1
Sub-Saharan Africa, West	Burkina Faso	BFA	2012	1136.56	454.459	1279.97	971.84	1157.89	1139.78	439.553	486.72	437.106	0	1	1	1	1	0	1
Sub-Saharan Africa, West	Burkina Faso	BFA	2013	1177.93	470.999	1328.62	1006.66	1198.52	1174.69	455.001	505.221	452.774	0	1	1	1	1	0	1
Sub-Saharan Africa, West	Burkina Faso	BFA	2014	1224.02	489.424	1383.14	1045.28	1243.63	1213.24	472.154	525.955	470.164	0	1	1	1	1	0	1
Sub-Saharan Africa, West	Burkina Faso	BFA	2015	1271.92	508.575	1439.92	1085.38	1290.45	1253.07	489.958	547.543	488.225	0	1	1	1	1	0	1
Asia, South	Bangladesh	BGD	1950	639.782	213.129	576.254	760.505	582.588	539.54	223.127	203.48	212.78	1	1	1	0	1	1	1
Asia, South	Bangladesh	BGD	1951	644.031	214.588	580.485	765.852	585.757	541.15	224.399	204.953	214.412	1	1	1	0	1	1	1
Asia, South	Bangladesh	BGD	1952	653.967	217.887	589.609	777.92	594.371	548.31	227.721	208.162	217.779	1	1	1	0	1	1	1
Asia, South	Bangladesh	BGD	1953	655.417	218.443	591.451	779.971	594.83	547.12	227.975	208.786	218.569	1	1	1	0	1	1	1
Asia, South	Bangladesh	BGD	1954	657.98	219.36	594.253	783.337	596.35	547.01	228.629	209.75	219.7	1	1	1	0	1	1	1
Asia, South	Bangladesh	BGD	1955	619.888	207.109	561.987	738.605	559.073	507.72	214.662	198.277	208.387	1	1	1	0	1	1	1
Asia, South	Bangladesh	BGD	1956	667.84	222.727	603.949	795.678	603.893	551.33	231.634	213.13	223.417	1	1	1	0	1	1	1
Asia, South	Bangladesh	BGD	1957	648.686	216.612	588.02	773.341	584.697	530.34	224.481	207.452	217.905	1	1	1	0	1	1	1
Asia, South	Bangladesh	BGD	1958	629.716	210.548	572.192	751.195	565.762	509.8	217.417	201.811	212.415	1	1	1	0	1	1	1
Asia, South	Bangladesh	BGD	1959	649.549	217.066	589.947	775.023	583.678	526.12	224.257	208.076	218.865	1	0	1	0	1	1	1
Asia, South	Bangladesh	BGD	1960	670.833	223.87	608.115	802.284	602.1	544.63	231.359	214.489	225.761	1	0	1	0	0	1	1
Asia, South	Bangladesh	BGD	1961	662.787	228.588	616.486	761.394	610.48	564.02	239.793	217.441	228.53	1	0	1	0	0	1	1
Asia, South	Bangladesh	BGD	1962	685.603	233.942	627.931	807.297	621.581	550.29	247.049	221.47	233.306	1	0	1	0	0	1	1
Asia, South	Bangladesh	BGD	1963	700.52	234.86	641.649	825.011	634.899	594.18	240.187	226.305	238.088	1	0	1	0	0	1	1
Asia, South	Bangladesh	BGD	1964	703.626	244.825	654.995	807.021	648.864	588.61	260.185	231.017	243.274	1	0	1	0	0	1	1
Asia, South	Bangladesh	BGD	1965	696.392	244.588	657.694	780.977	650.504	607.9	258.006	231.953	243.804	1	0	1	0	0	1	1
Asia, South	Bangladesh	BGD	1966	698.005	245.124	659.807	782.843	651.365	603.53	258.168	232.676	244.526	1	0	1	0	0	1	1
Asia, South	Bangladesh	BGD	1967	661.944	235.57	636.684	724.329	624.819	578.38	247.055	224.464	235.191	1	0	1	0	0	1	1
Asia, South	Bangladesh	BGD	1968	692.801	248.99	668.842	750.821	658.74	619.27	263.715	235.834	247.422	1	0	1	0	0	1	1
Asia, South	Bangladesh	BGD	1969	694.936	247.859	669.242	758.013	657.553	614.93	260.154	235.949	247.476	1	0	1	0	0	1	1
Asia, South	Bangladesh	BGD	1970	720.245	255.217	688.843	794.507	677.383	629.77	267.712	242.865	255.074	1	0	1	0	0	1	0
Asia, South	Bangladesh	BGD	1971	684.076	237.181	653.284	761.312	637.633	586.44	246.469	230.239	234.835	1	0	1	0	0	1	0
Asia, South	Bangladesh	BGD	1972	601.101	202.238	577.887	669.523	555.894	505.57	206.471	203.518	196.725	1	0	1	0	0	1	0
Asia, South	Bangladesh	BGD	1973	618.048	203.826	584.585	707.803	561.756	497.32	207.71	205.863	197.905	1	0	1	0	0	1	0
Asia, South	Bangladesh	BGD	1974	614.974	215.579	607.587	651.802	585.532	547.26	221.602	213.993	211.142	1	0	1	0	0	1	0
Asia, South	Bangladesh	BGD	1975	613.245	204.326	592.138	679.822	567.774	529.31	207.351	208.495	197.133	1	0	1	0	0	1	0
Asia, South	Bangladesh	BGD	1976	614.015	209.021	601.604	663.624	576.819	540.96	212.472	211.826	202.765	1	0	1	0	0	1	0
Asia, South	Bangladesh	BGD	1977	631.083	209.521	606.74	705.586	580.924	529.49	212.278	213.615	202.669	1	0	1	0	0	1	0
Asia, South	Bangladesh	BGD	1978	648.705	218.006	627.182	717.459	601.473	551.33	221.929	220.827	211.264	1	0	1	0	0	1	0
Asia, South	Bangladesh	BGD	1979	655.038	222.059	637.076	717.205	610.832	560.51	226.321	224.305	215.552	1	0	1	0	0	1	0
Asia, South	Bangladesh	BGD	1980	650.159	218.694	631.397	715.442	603.639	548.56	222.234	222.271	211.576	0	0	0	0	0	0	0
Asia, South	Bangladesh	BGD	1981	647.875	220.125	633.643	699.92	610.06	551.02	224.325	223.062	212.987	0	0	0	0	0	0	0
Asia, South	Bangladesh	BGD	1982	650.197	219.336	636.802	705.62	608.168	545.06	223.885	224.174	209.949	0	0	0	0	0	0	0
Asia, South	Bangladesh	BGD	1983	665.867	223.159	648.979	732.434	616.187	558.73	226.503	228.461	214.512	0	0	0	0	0	0	0
Asia, South	Bangladesh	BGD	1984	678.182	228.259	658.805	744.108	631.631	575.87	232.457	231.92	220.4	0	0	0	0	0	0	0
Asia, South	Bangladesh	BGD	1985	686.563	229.988	666.498	757.357	635.833	580.1	233.924	234.628	221.412	0	0	0	0	0	0	0
Asia, South	Bangladesh	BGD	1986	694.226	233.874	676.352	759.462	646.864	591.6	238.075	238.097	225.45	0	0	0	0	0	0	0
Asia, South	Bangladesh	BGD	1987	698.802	236.617	679.901	761.25	655.253	602.23	241.141	239.346	229.363	0	0	0	0	0	0	0
Asia, South	Bangladesh	BGD	1988	705.77	236.9	680.213	782.995	654.102	605.26	240.643	239.456	230.6	0	0	0	0	0	0	0
Asia, South	Bangladesh	BGD	1989	716.549	238.954	693.678	799.726	656.245	605.9	241.519	244.196	231.147	0	0	0	0	0	0	0
Asia, South	Bangladesh	BGD	1990	733.015	246.792	709.821	809.083	680.142	631.03	249.381	249.879	241.115	0	0	0	0	0	0	0
Asia, South	Bangladesh	BGD	1991	745.474	251.037	724.012	824.415	687.995	637.39	254.194	254.875	244.042	0	0	0	0	0	0	0
Asia, South	Bangladesh	BGD	1992	765.432	257.373	743.208	845.306	707.782	654.85	261.365	261.632	249.12	0	0	0	0	0	0	0
Asia, South	Bangladesh	BGD	1993	776.289	262.905	759.699	843.92	725.249	670.23	266.008	267.438	255.269	0	0	0	0	0	0	0
Asia, South	Bangladesh	BGD	1994	800.794	268.591	778.281	884.185	739.917	683.16	271.361	273.979	260.432	0	0	0	0	0	0	0
Asia, South	Bangladesh	BGD	1995	811.421	276.738	799.378	873.711	761.173	702.28	280.895	281.406	267.913	0	0	0	0	0	0	0
Asia, South	Bangladesh	BGD	1996	821.092	283.805	823.241	859.071	780.965	719.96	286.731	289.806	274.88	0	0	0	0	0	0	0
Asia, South	Bangladesh	BGD	1997	859.194	293.677	850.414	919.813	807.356	743.71	297.49	299.372	284.169	0	0	0	0	0	0	0
Asia, South	Bangladesh	BGD	1998	888.09	302.792	876.528	954.113	833.63	767.56	306.393	308.565	293.417	0	0	0	0	0	0	0
Asia, South	Bangladesh	BGD	1999	910.573	312.491	907.058	966.518	858.143	790.07	316.116	319.313	302.044	0	0	0	0	0	0	0
Asia, South	Bangladesh	BGD	2000	940.301	324.567	940.672	987.43	892.8	822.14	328.312	331.146	314.243	0	0	0	0	0	0	0
Asia, South	Bangladesh	BGD	2001	970.34	335.429	968.716	1018.96	923.345	850.65	340.275	341.018	324.993	0	0	0	0	0	0	0
Asia, South	Bangladesh	BGD	2002	1012.21	344.403	998.204	1090.89	947.525	873.47	348.306	351.399	333.505	0	0	0	0	0	0	0
Asia, South	Bangladesh	BGD	2003	1047.36	357.292	1038.21	1123.25	980.62	904.73	361.24	365.483	345.153	0	0	0	0	0	0	0
Asia, South	Bangladesh	BGD	2004	1089.32	373.173	1083.73	1159.02	1025.21	948.07	377.168	381.506	360.846	0	0	0	0	0	0	0
Asia, South	Bangladesh	BGD	2005	1131.72	389.74	1134.02	1191.88	1069.27	993.39	393.657	399.21	376.354	0	0	0	0	0	0	0
Asia, South	Bangladesh	BGD	2006	1185.02	409.16	1189.79	1242.28	1122.98	1043.68	413.377	418.844	395.261	0	0	0	0	0	0	0
Asia, South	Bangladesh	BGD	2007	1238.15	428.732	1246.46	1290.17	1177.82	1094.93	432.842	438.791	414.562	0	0	0	0	0	0	0
Asia, South	Bangladesh	BGD	2008	1296.92	448.748	1302.21	1355.4	1233.16	1145.52	453.786	458.418	434.041	0	0	0	0	0	0	0
Asia, South	Bangladesh	BGD	2009	1346.66	468.251	1356.82	1397.06	1286.11	1182.69	473.274	477.641	453.839	0	0	0	1	0	0	0
Asia, South	Bangladesh	BGD	2010	1401.97	487.505	1415.6	1453.32	1337	1223.46	492.03	498.335	472.149	0	1	1	1	1	0	1
Asia, South	Bangladesh	BGD	2011	1464.92	509.425	1482.99	1517.04	1394.72	1269.4	513.307	522.058	492.909	0	1	1	1	1	0	1
Asia, South	Bangladesh	BGD	2012	1535.88	534.144	1559.47	1588.58	1459.59	1320.69	537.219	548.98	516.234	0	1	1	1	1	0	1
Asia, South	Bangladesh	BGD	2013	1613.65	561.242	1643.71	1666.74	1530.49	1376.38	563.356	578.637	541.733	0	1	1	1	1	0	1
Asia, South	Bangladesh	BGD	2014	1696.77	590.212	1734.12	1750.11	1606.1	1435.39	591.231	610.463	568.941	0	1	1	1	1	0	1
Asia, South	Bangladesh	BGD	2015	1784.14	620.662	1829.44	1837.6	1685.39	1496.9	620.467	644.019	597.5	0	1	1	1	1	0	1
Europe, Central	Bulgaria	BGR	1950	1470.96	588.435	2023.41	1016.43	1373.02	1651.03	528.849	759.744	476.71	1	1	1	0	1	1	1
Europe, Central	Bulgaria	BGR	1951	1730.09	689.572	2366.05	1195.68	1628.54	1988.63	625.579	888.975	554.163	1	1	1	0	1	1	1
Europe, Central	Bulgaria	BGR	1952	1666.15	664.962	2284.34	1151.97	1562.14	1893.26	600.734	858.002	536.149	1	1	1	0	1	1	1
Europe, Central	Bulgaria	BGR	1953	1816.06	723.515	2483.27	1255.92	1708.98	2085.07	656.384	932.981	581.181	1	1	1	0	1	1	1
Europe, Central	Bulgaria	BGR	1954	1778.57	709.217	2436.42	1230.48	1668.81	2024.7	641.457	915.164	571.032	1	1	1	0	1	1	1
Europe, Central	Bulgaria	BGR	1955	1877.79	748.056	2568.93	1299.5	1764.94	2147.78	677.968	965.059	601.141	1	1	1	0	1	1	1
Europe, Central	Bulgaria	BGR	1956	1870.79	745.617	2562.16	1295.13	1755.07	2128.02	674.484	962.366	600.002	1	1	1	0	1	1	1
Europe, Central	Bulgaria	BGR	1957	2029.34	807.485	2772.49	1405.25	1910.28	2330.41	733.284	1041.64	647.534	1	1	1	0	1	1	1
Europe, Central	Bulgaria	BGR	1958	2169.08	861.992	2957.95	1502.42	2046.88	2508.12	785.032	1111.52	689.424	1	1	1	0	1	1	1
Europe, Central	Bulgaria	BGR	1959	2306.88	915.701	3140.71	1598.3	2181.62	2683.53	836.055	1180.39	730.658	1	1	1	0	1	1	1
Europe, Central	Bulgaria	BGR	1960	2482.84	984.125	3373.03	1720.64	2354.83	2911.71	901.52	1267.98	782.87	1	1	1	0	1	1	1
Europe, Central	Bulgaria	BGR	1961	2609.3	1033.37	3540.79	1808.8	2478.29	3071.99	948.26	1331.19	820.665	1	1	1	0	1	1	1
Europe, Central	Bulgaria	BGR	1962	2781.13	1100.1	3767.41	1928.42	2647.55	3295.26	1012.19	1416.63	871.487	1	1	1	0	1	1	1
Europe, Central	Bulgaria	BGR	1963	2880.8	1138.97	3900.35	1998.16	2743.89	3418	1048.73	1466.67	901.506	1	1	1	0	1	1	1
Europe, Central	Bulgaria	BGR	1964	3064.09	1210.04	4141.65	2125.84	2924.76	3657.38	1116.98	1557.66	955.492	1	1	1	0	1	1	1
Europe, Central	Bulgaria	BGR	1965	3213.96	1268.21	4339.61	2230.46	3071.81	3849.96	1172.53	1632.27	999.847	1	1	1	0	1	1	1
Europe, Central	Bulgaria	BGR	1966	3422.48	1348.91	4613.28	2375.77	3278.39	4125.29	1250.37	1735.5	1060.87	1	1	1	0	1	1	1
Europe, Central	Bulgaria	BGR	1967	3573.88	1407.61	4813.12	2481.59	3426.91	4319.74	1306.45	1810.81	1105.57	1	1	1	0	1	1	1
Europe, Central	Bulgaria	BGR	1968	3622.67	1426.89	4880.71	2516.36	3470.95	4368.03	1323.41	1836.11	1121.15	1	1	1	0	1	1	1
Europe, Central	Bulgaria	BGR	1969	3763.1	1481.37	5066.57	2614.69	3608.03	4545.75	1375.21	1906.12	1162.77	1	1	1	0	1	1	1
Europe, Central	Bulgaria	BGR	1970	3938.83	1549.39	5297.99	2737.58	3780.93	4773.22	1440.42	1993.35	1214.38	1	0	1	0	1	1	0
Europe, Central	Bulgaria	BGR	1971	4126.38	1623.87	5521.92	2910.34	3946.89	4901.83	1503.53	2077.78	1290.3	1	0	1	0	1	1	0
Europe, Central	Bulgaria	BGR	1972	4358.16	1715.53	5800.48	3118.64	4155.37	5110.18	1582.6	2182.86	1381.12	1	0	1	0	1	1	0
Europe, Central	Bulgaria	BGR	1973	4608.18	1815.02	6093.66	3355.97	4374.92	5284.37	1665.87	2293.47	1485.73	1	0	1	0	1	1	0
Europe, Central	Bulgaria	BGR	1974	4843.38	1909.81	6366.41	3585.22	4578.52	5413.87	1743.2	2396.36	1589.88	1	0	1	0	1	1	0
Europe, Central	Bulgaria	BGR	1975	5187.87	2046.71	6784.66	3882.06	4896.9	5830.81	1863.53	2554.28	1722.34	1	0	1	0	1	1	0
Europe, Central	Bulgaria	BGR	1976	5430.04	2143.32	7064.01	4120.05	5106.06	5981.85	1943	2659.66	1827.29	1	0	1	0	1	1	0
Europe, Central	Bulgaria	BGR	1977	5625.72	2223.69	7266.67	4356.77	5253.71	5896.16	1999.53	2736.02	1935.52	1	0	1	0	1	1	0
Europe, Central	Bulgaria	BGR	1978	5857.7	2315.62	7529.27	4594.32	5449.51	6019.22	2074.07	2835.05	2037.72	1	0	1	0	1	1	0
Europe, Central	Bulgaria	BGR	1979	6164.56	2435.64	7877.4	4903.79	5712.48	6245	2173.82	2966.44	2166.67	1	0	1	0	1	1	0
Europe, Central	Bulgaria	BGR	1980	6341.73	2510.28	8041.88	5154.44	5828.86	6043.8	2218.8	3028.33	2283.7	0	0	0	0	0	0	0
Europe, Central	Bulgaria	BGR	1981	6352.53	2520.6	7568.63	5385.51	6103.46	6186.45	2323.33	2850.12	2388.35	0	0	0	0	0	0	0
Europe, Central	Bulgaria	BGR	1982	6535.02	2589.85	7858.8	5511.55	6234.72	6370.16	2373.29	2959.39	2436.86	0	0	0	0	0	0	0
Europe, Central	Bulgaria	BGR	1983	6731.97	2665.57	8052.25	5705.94	6437.73	6237.07	2450.57	3032.23	2513.91	0	0	0	0	0	0	0
Europe, Central	Bulgaria	BGR	1984	7021.32	2779.41	8535.87	5883.64	6644.45	6430.41	2529.26	3214.35	2594.6	0	0	0	0	0	0	0
Europe, Central	Bulgaria	BGR	1985	7221.2	2856.46	8801.86	6051.2	6810.54	6225.9	2592.49	3314.51	2662.39	0	0	0	0	0	0	0
Europe, Central	Bulgaria	BGR	1986	7553.32	2992.68	9309.66	6265.89	7084.42	6379.66	2696.74	3505.74	2775.57	0	0	0	0	0	0	0
Europe, Central	Bulgaria	BGR	1987	8022.1	3178.99	9914.18	6650.49	7501.62	6382.29	2855.55	3733.38	2948.04	0	0	0	0	0	0	0
Europe, Central	Bulgaria	BGR	1988	8714.84	3462.49	10470.3	7360.8	8313.39	6335.16	3164.56	3942.82	3280.11	0	0	0	0	0	0	0
Europe, Central	Bulgaria	BGR	1989	8715.23	3460.25	10881.4	7130.2	8134.08	6216.08	3096.3	4097.61	3186.83	0	0	0	0	0	0	0
Europe, Central	Bulgaria	BGR	1990	7749.97	3076.94	9162.37	6560.24	7527.29	5596.9	2865.32	3450.27	2915.23	0	0	0	0	0	0	0
Europe, Central	Bulgaria	BGR	1991	7337.35	2870.47	8683.03	6368.79	6960.24	5197.86	2649.47	3269.76	2692.19	0	0	0	0	0	0	0
Europe, Central	Bulgaria	BGR	1992	6826.13	2669.15	7968.68	5986.11	6523.6	4881.78	2483.26	3000.76	2523.43	0	0	0	0	0	0	0
Europe, Central	Bulgaria	BGR	1993	6568.36	2563.29	7192.17	6034.27	6478.62	4931.95	2466.14	2708.36	2515.38	0	0	0	0	0	0	0
Europe, Central	Bulgaria	BGR	1994	6598.74	2580.07	6975.23	6195.65	6625.34	5073.94	2521.99	2626.66	2591.58	0	0	0	0	0	0	0
Europe, Central	Bulgaria	BGR	1995	6726.32	2634.34	6911.35	6424.38	6843.23	5282.76	2604.93	2602.61	2695.48	0	0	0	0	0	0	0
Europe, Central	Bulgaria	BGR	1996	6181.66	2422.41	6421.56	5865.38	6258.06	4841.77	2382.18	2418.16	2466.87	0	0	0	0	0	0	0
Europe, Central	Bulgaria	BGR	1997	5963.12	2333.34	6091.91	5609.83	6187.61	4624.45	2355.36	2294.03	2350.64	0	0	0	0	0	0	0
Europe, Central	Bulgaria	BGR	1998	6252.72	2452.35	6387.97	5838.51	6531.69	4866.3	2486.34	2405.52	2465.19	0	0	0	0	0	0	0
Europe, Central	Bulgaria	BGR	1999	6428.1	2539.01	6564.24	6020.33	6699.74	5027.77	2550.31	2471.89	2594.84	0	0	0	0	0	0	0
Europe, Central	Bulgaria	BGR	2000	6826.79	2696.33	6848.29	6418.65	7213.43	5349.92	2745.85	2578.86	2764.29	0	0	0	0	0	0	0
Europe, Central	Bulgaria	BGR	2001	7250.03	2861.99	7360.39	6734.34	7655.36	5626.9	2914.07	2771.7	2900.2	0	0	0	0	0	0	0
Europe, Central	Bulgaria	BGR	2002	7667.7	3011.44	7734.53	7215.47	8053.09	5961.64	3065.47	2912.59	3056.25	0	0	0	0	0	0	0
Europe, Central	Bulgaria	BGR	2003	8105.58	3191.78	8168.43	7601.91	8546.41	6278.14	3253.26	3075.98	3246.1	0	0	0	0	0	0	0
Europe, Central	Bulgaria	BGR	2004	8666.48	3425.47	8755.67	8071.38	9172.39	6755.15	3491.54	3297.12	3487.76	0	0	0	0	0	0	0
Europe, Central	Bulgaria	BGR	2005	9449.6	3662.99	9353.7	9187.83	9807.27	7239.12	3733.22	3522.32	3733.45	0	0	0	0	0	0	0
Europe, Central	Bulgaria	BGR	2006	10107.4	3921.26	9996.31	9824.45	10501.4	7762.78	3997.43	3764.31	4002.04	0	0	0	0	0	0	0
Europe, Central	Bulgaria	BGR	2007	10896.6	4226.04	10924.2	10529.9	11235.8	8314.51	4277.01	4113.71	4287.4	0	0	0	0	0	0	0
Europe, Central	Bulgaria	BGR	2008	11516.2	4474.63	11358.8	11198.4	11991.3	8886.4	4564.59	4277.39	4581.9	0	0	0	0	0	0	0
Europe, Central	Bulgaria	BGR	2009	11069.5	4275.36	10841	10911.8	11455.8	8656.69	4360.72	4082.4	4382.98	0	0	0	1	0	0	0
Europe, Central	Bulgaria	BGR	2010	11145.1	4304.18	10895.7	11001.1	11538.4	8714.9	4392.23	4102.99	4417.33	0	1	1	1	1	0	1
Europe, Central	Bulgaria	BGR	2011	11421.1	4410.65	11169.2	11276.5	11817.6	8900.52	4498.65	4206	4527.3	0	1	1	1	1	0	1
Europe, Central	Bulgaria	BGR	2012	11908.8	4599.12	11674.2	11748.3	12303.9	9219.36	4684.07	4396.14	4717.16	0	1	1	1	1	0	1
Europe, Central	Bulgaria	BGR	2013	12418.1	4795.98	12202.8	12240.6	12811	9550.13	4877.44	4595.2	4915.29	0	1	1	1	1	0	1
Europe, Central	Bulgaria	BGR	2014	13059.6	5043.99	12876.9	12855.3	13446.5	9961.24	5119.76	4849.05	5163.16	0	1	1	1	1	0	1
Europe, Central	Bulgaria	BGR	2015	13734.7	5305.04	13588.8	13501.4	14113.9	10390.3	5374.29	5117.12	5423.7	0	1	1	1	1	0	1
North Africa / Middle East	Bahrain	BHR	1950	10301.1	6792.04	8797.43	12386	9719.76	2104.45	6437.96	5814.21	8123.94	1	1	1	0	1	1	1
North Africa / Middle East	Bahrain	BHR	1951	10680.4	7036.72	9114.87	12844.2	10082.1	2184.9	6675.95	6024.24	8409.98	1	1	1	0	1	1	1
North Africa / Middle East	Bahrain	BHR	1952	11069.1	7287.33	9440.06	13313.9	10453.3	2267.33	6919.78	6239.39	8702.81	1	1	1	0	1	1	1
North Africa / Middle East	Bahrain	BHR	1953	11463.4	7541.41	9769.88	13790.5	10829.7	2350.81	7166.95	6457.59	8999.67	1	1	1	0	1	1	1
North Africa / Middle East	Bahrain	BHR	1954	11864.6	7799.9	10105.5	14275.8	11212.6	2435.68	7418.41	6679.65	9301.65	1	1	1	0	1	1	1
North Africa / Middle East	Bahrain	BHR	1955	12255.8	8051.97	10433.1	14749.3	11585	2517.82	7663.05	6896.35	9596.52	1	1	1	0	1	1	1
North Africa / Middle East	Bahrain	BHR	1956	12642.4	8301.07	10757.2	15217.6	11952.2	2598.51	7904.38	7110.62	9888.22	1	1	1	0	1	1	1
North Africa / Middle East	Bahrain	BHR	1957	13007.6	8536.74	11064.2	15660.9	12297.8	2673.76	8131.68	7313.59	10165	1	1	1	0	1	1	1
North Africa / Middle East	Bahrain	BHR	1958	13334.7	8748.26	11340.5	16058.8	12604.8	2739.48	8333.94	7496.12	10414.7	1	1	1	0	1	1	1
North Africa / Middle East	Bahrain	BHR	1959	13626.8	8937.72	11588.8	16415.2	12876.3	2796.46	8513.3	7660.01	10639.9	1	1	1	0	1	1	1
North Africa / Middle East	Bahrain	BHR	1960	13878.3	9101.57	11804.5	16723.4	13106.9	2843.37	8666.1	7802.19	10836.4	1	1	1	0	1	1	1
North Africa / Middle East	Bahrain	BHR	1961	14098.3	9245.62	11995	16994.2	13305.7	2882.45	8798.34	7927.62	11010.9	1	1	1	0	1	1	1
North Africa / Middle East	Bahrain	BHR	1962	14357.4	9414.42	12217.4	17312	13542.9	2930.54	8955.56	8074.19	11213.5	1	1	1	0	1	1	1
North Africa / Middle East	Bahrain	BHR	1963	14683.1	9625.38	12493.9	17709.6	13845.8	2994.16	9155.51	8256.72	11463.9	1	1	1	0	1	1	1
North Africa / Middle East	Bahrain	BHR	1964	15073.6	9877.31	12823.2	18185	14212.6	3072.82	9396.97	8474.24	11760.7	1	1	1	0	1	1	1
North Africa / Middle East	Bahrain	BHR	1965	15558	10188.6	13228.8	18773.2	14672.1	3173.46	9698.77	8742.42	12124.6	1	1	1	0	1	1	1
North Africa / Middle East	Bahrain	BHR	1966	16081	10524.2	13665.7	19407.9	15169.3	3282.85	10025	9031.38	12516.1	1	1	1	0	1	1	1
North Africa / Middle East	Bahrain	BHR	1967	16646.2	10886.4	14137.1	20093.7	15708	3401.93	10378.3	9343.19	12937.7	1	1	1	0	1	1	1
North Africa / Middle East	Bahrain	BHR	1968	17210.2	11247.8	14607.6	20778.3	16244.8	3520.27	10730.3	9654.42	13358.5	1	1	1	0	1	1	1
North Africa / Middle East	Bahrain	BHR	1969	17805.2	11628.6	15103.4	21500.5	16811.7	3645.57	11101.9	9982.39	13801.5	1	1	1	0	1	1	1
North Africa / Middle East	Bahrain	BHR	1970	18473.2	12055.4	15658.4	22310.7	17450.7	3787.89	11520.3	10349.6	14296.1	1	0	1	0	1	1	0
North Africa / Middle East	Bahrain	BHR	1971	18563.5	12040.3	15834	22215	17641.4	3982.62	11650	10465.1	14005.6	1	0	1	0	1	1	0
North Africa / Middle East	Bahrain	BHR	1972	19816.2	12770.1	16706.8	24078	18663.8	4197.91	12321.3	11043.6	14945.6	1	0	1	0	1	1	0
North Africa / Middle East	Bahrain	BHR	1973	21306.6	13707.7	17720.5	26345.1	19854.1	4375.86	13102.3	11715.6	16305.2	1	0	1	0	1	1	0
North Africa / Middle East	Bahrain	BHR	1974	22132.3	14202.8	18349.9	27460.9	20586	4573.81	13585.1	12132.4	16890.9	1	0	1	0	1	1	0
North Africa / Middle East	Bahrain	BHR	1975	19541	12561.4	16492.2	23823.1	18307.6	3922.26	12110.5	10897.6	14676	1	0	1	0	1	1	0
North Africa / Middle East	Bahrain	BHR	1976	23755.1	14972.2	19060.7	30846.5	21358.1	4313.16	14103.2	12601.5	18212	1	0	1	0	1	1	0
North Africa / Middle East	Bahrain	BHR	1977	24267.8	15728.5	19712	30979.1	22112.3	4444.11	14602.9	13033.1	19549.6	1	0	1	0	1	1	0
North Africa / Middle East	Bahrain	BHR	1978	23288	15487.3	19394	28773.8	21696.4	4414.88	14341.2	12820.9	19299.7	1	0	1	0	1	1	0
North Africa / Middle East	Bahrain	BHR	1979	23256.2	15306	19214.1	29117.5	21437.1	4221.97	14180.4	12700	19037.8	1	0	1	0	1	1	0
North Africa / Middle East	Bahrain	BHR	1980	23853.1	15347.7	19545.7	30206.8	21806.7	4388.25	14427.8	12918.7	18696.6	0	0	0	0	0	0	0
North Africa / Middle East	Bahrain	BHR	1981	21927.8	14229.9	19318.3	26609.5	19855.6	4313.13	13136.9	12768.3	16784.5	0	0	0	0	0	0	0
North Africa / Middle East	Bahrain	BHR	1982	20299.2	13270.9	19835.1	23348.1	17714.3	4414.48	11720.2	13109.9	14982.5	0	0	0	0	0	0	0
North Africa / Middle East	Bahrain	BHR	1983	21095.3	13779.9	20523.3	24538.6	18223.9	4541.77	12057.4	13564.8	15717.6	0	0	0	0	0	0	0
North Africa / Middle East	Bahrain	BHR	1984	21321.6	13956.3	20685.2	24768.2	18511.3	4556.7	12247.5	13671.8	15949.6	0	0	0	0	0	0	0
North Africa / Middle East	Bahrain	BHR	1985	18505.1	12436.2	19811.5	18663.7	17040.1	4374.04	11274.1	13094.4	12940.2	0	0	0	0	0	0	0
North Africa / Middle East	Bahrain	BHR	1986	17764.6	12121.7	19227.9	17417.5	16648.5	4316.07	11015	12708.6	12641.6	0	0	0	0	0	0	0
North Africa / Middle East	Bahrain	BHR	1987	17652.3	12097.6	18338.1	16878.5	17740.2	4256.59	11737.3	12120.5	12435.1	0	0	0	0	0	0	0
North Africa / Middle East	Bahrain	BHR	1988	18388.5	12533.5	18755.8	18090.4	18319.4	4267.43	12120.5	12396.5	13083.5	0	0	0	0	0	0	0
North Africa / Middle East	Bahrain	BHR	1989	18457.4	12391.1	18901.8	18720.7	17749.7	4235.38	11743.6	12493.1	12936.6	0	0	0	0	0	0	0
North Africa / Middle East	Bahrain	BHR	1990	18885.9	12736.5	20101.8	18648.6	17907.4	4104.09	11847.9	13286.2	13075.4	0	0	0	0	0	0	0
North Africa / Middle East	Bahrain	BHR	1991	19372.6	12975.2	19630.4	19235.8	19251.7	4169.92	12737.4	12974.6	13213.5	0	0	0	0	0	0	0
North Africa / Middle East	Bahrain	BHR	1992	20121.9	13409.7	20140.2	20361.6	19863.8	4374.14	13142.4	13311.6	13775	0	0	0	0	0	0	0
North Africa / Middle East	Bahrain	BHR	1993	21229.5	14423.4	21892.3	20088.5	21707.5	4610.86	14362.2	14469.6	14438.4	0	0	0	0	0	0	0
North Africa / Middle East	Bahrain	BHR	1994	20815.3	14049.5	21055.5	20387.4	21002.9	4480.68	13896	13916.5	14336.1	0	0	0	0	0	0	0
North Africa / Middle East	Bahrain	BHR	1995	20617.4	14079.8	21128.3	19505.1	21218.7	4540.38	14038.8	13964.7	14236	0	0	0	0	0	0	0
North Africa / Middle East	Bahrain	BHR	1996	20832.1	14197.7	21263.2	19710.5	21522.6	4619.08	14239.9	14053.8	14299.3	0	0	0	0	0	0	0
North Africa / Middle East	Bahrain	BHR	1997	20993.6	14241.4	21222	20099.5	21659.3	4662.85	14330.3	14026.6	14367.4	0	0	0	0	0	0	0
North Africa / Middle East	Bahrain	BHR	1998	21535.8	14540.1	21548.9	20874.6	22184	4787.42	14677.4	14242.7	14700.2	0	0	0	0	0	0	0
North Africa / Middle East	Bahrain	BHR	1999	21473.9	14788.9	21799.2	19997.1	22625.3	4898.54	14969.4	14408.1	14989	0	0	0	0	0	0	0
North Africa / Middle East	Bahrain	BHR	2000	22284.7	15268.7	22596.4	20963.6	23294.2	5058.84	15412	14935	15459.1	0	0	0	0	0	0	0
North Africa / Middle East	Bahrain	BHR	2001	22725.4	15632.7	23292.4	21065.6	23818.2	5200.19	15758.6	15395	15744.4	0	0	0	0	0	0	0
North Africa / Middle East	Bahrain	BHR	2002	23471.4	16069.5	23801	22106.8	24506.5	5377.84	16214	15731.2	16263.2	0	0	0	0	0	0	0
North Africa / Middle East	Bahrain	BHR	2003	24260.7	16866.2	25165.7	21935.3	25681.1	5672.64	16991.2	16633.2	16974.1	0	0	0	0	0	0	0
North Africa / Middle East	Bahrain	BHR	2004	24968.1	17468.8	26217	22170.2	26517.1	5896.27	17544.3	17328	17533.9	0	0	0	0	0	0	0
North Africa / Middle East	Bahrain	BHR	2005	26021.8	18440.5	27721.9	22381.6	27961.8	6265.75	18500.2	18322.7	18498.6	0	0	0	0	0	0	0
North Africa / Middle East	Bahrain	BHR	2006	27137.1	19259.9	28986.6	23229.6	29195.2	6587.6	19316.2	19158.6	19304.9	0	0	0	0	0	0	0
North Africa / Middle East	Bahrain	BHR	2007	28720.6	20441.2	30799.8	24399.7	30962.2	7019.74	20485.3	20357	20481.4	0	0	0	0	0	0	0
North Africa / Middle East	Bahrain	BHR	2008	29774.4	21289.2	32101.4	24989	32232.8	7347.84	21326	21217.3	21324.3	0	0	0	0	0	0	0
North Africa / Middle East	Bahrain	BHR	2009	25718.1	19002.4	24827	23538.6	28788.7	6683.92	19052.8	16409.3	21545.1	0	0	1	1	1	0	0
North Africa / Middle East	Bahrain	BHR	2010	25226.4	18640	24233.6	23157.2	28288.5	6587.38	18721.2	16017.1	21181.7	0	1	1	1	1	0	1
North Africa / Middle East	Bahrain	BHR	2011	25837.7	19091.5	24828.1	23725.6	28959.3	6724.95	19165.8	16410	21698.8	0	1	1	1	1	0	1
North Africa / Middle East	Bahrain	BHR	2012	26537.8	19608.7	25517	24371.9	29724.5	6881.06	19673	16865.4	22287.7	0	1	1	1	1	0	1
North Africa / Middle East	Bahrain	BHR	2013	27265.1	20145.9	26233.9	25042.8	30518.7	7042.5	20199.5	17339.2	22899.1	0	1	1	1	1	0	1
North Africa / Middle East	Bahrain	BHR	2014	28014.5	20699.4	26973.1	25734	31336.3	7208.18	20741.5	17827.8	23528.9	0	1	1	1	1	0	1
North Africa / Middle East	Bahrain	BHR	2015	28871.9	21332.6	27827.6	26519.8	32268.4	7396	21359.4	18392.6	24246	0	1	1	1	1	0	1
Caribbean	Bahamas	BHS	1950	12302	9479.39	11416.2	11125.2	14364.5	10655.4	9538.15	9260.93	9639.09	1	1	1	1	1	1	1
Caribbean	Bahamas	BHS	1951	12517.6	9646.01	11615.2	11326	14611.7	10828.4	9705.9	9422.24	9809.88	1	1	1	1	1	1	1
Caribbean	Bahamas	BHS	1952	12754	9828.54	11833.3	11545.7	14882.9	11018.9	9889.66	9599.04	9996.91	1	1	1	1	1	1	1
Caribbean	Bahamas	BHS	1953	13034.4	10045.1	12092.2	11805.6	15205.4	11246.8	10107.6	9808.99	10218.6	1	1	1	1	1	1	1
Caribbean	Bahamas	BHS	1954	13324	10268.7	12359.7	12074	15538.4	11482.2	10332.8	10025.8	10447.6	1	1	1	1	1	1	1
Caribbean	Bahamas	BHS	1955	13572.9	10461	12589.2	12305.8	15823.6	11681.8	10526.4	10211.9	10644.6	1	1	1	1	1	1	1
Caribbean	Bahamas	BHS	1956	13940.5	10744.8	12928.9	12645.5	16247.1	11982.9	10812	10487.3	10935	1	1	1	1	1	1	1
Caribbean	Bahamas	BHS	1957	14118.2	10882.2	13092.3	12813.2	16449	12120.2	10950.4	10619.8	11076.3	1	1	1	1	1	1	1
Caribbean	Bahamas	BHS	1958	14276.1	11004.4	13237.4	12963.1	16627.8	12240.2	11073.5	10737.4	11202.3	1	1	1	1	1	1	1
Caribbean	Bahamas	BHS	1959	14416.3	11112.9	13366.1	13097.1	16785.8	12344.8	11182.8	10841.6	11314.4	1	1	1	1	1	1	1
Caribbean	Bahamas	BHS	1960	14853.7	11450.5	13770.1	13501.3	17289.6	12703.1	11522.7	11169.2	11659.7	1	1	1	1	0	1	1
Caribbean	Bahamas	BHS	1961	15579.8	12028.1	14427.6	14184.5	18127.4	13299.4	12128	11704.3	12252.1	1	1	1	1	0	1	1
Caribbean	Bahamas	BHS	1962	16299.6	12600.8	15078.8	14863	18957	13889.1	12728.4	12234.2	12839.9	1	1	1	1	0	1	1
Caribbean	Bahamas	BHS	1963	17067.7	13213.1	15772.9	15588.2	19842.1	14517.3	13371.7	12799.2	13468.3	1	1	1	1	0	1	1
Caribbean	Bahamas	BHS	1964	17894.7	13873.6	16519.3	16370	20794.8	15192.6	14067.5	13406.9	14146.4	1	1	1	1	0	1	1
Caribbean	Bahamas	BHS	1965	18792.4	14592.2	17328.5	17219.8	21829	15924.4	14826.6	14065.8	14884.2	1	1	1	1	0	1	1
Caribbean	Bahamas	BHS	1966	19561.8	15206.3	18021.9	17950.3	22713	16549.3	15473	14630.3	15515.6	1	1	1	1	0	1	1
Caribbean	Bahamas	BHS	1967	20495	15954.6	18861.6	18836.8	23786.7	17307.1	16265.1	15314.2	16284.5	1	1	1	1	0	1	1
Caribbean	Bahamas	BHS	1968	21327.5	16620.6	19610.5	19629.6	24742.3	17980.8	16968.2	15923.9	16969.7	1	1	1	1	0	1	1
Caribbean	Bahamas	BHS	1969	22375	17463.2	20551	20627.4	25946.7	18828.7	17863.8	16690.2	17835.8	1	1	1	1	0	1	1
Caribbean	Bahamas	BHS	1970	20717.5	16089.5	19073	19067	24012.6	17466.4	16351.6	15481.3	16435.8	1	0	1	1	0	1	0
Caribbean	Bahamas	BHS	1971	20609	15965.2	19007.9	18956.1	23863	17361.1	16192.8	15426.7	16276.1	1	0	1	1	0	1	0
Caribbean	Bahamas	BHS	1972	19603.8	15146	18229.8	17880.7	22701	16541.3	15284.3	14790.8	15362.9	1	0	1	1	0	1	0
Caribbean	Bahamas	BHS	1973	20553.1	15927.5	19054.6	18798.2	23806.6	17321.6	16118.9	15461.8	16201.9	1	0	1	1	0	1	0
Caribbean	Bahamas	BHS	1974	17236.2	13214.2	16339.1	15418.7	19950.8	14595.7	13163.9	13247	13231.7	1	0	1	1	0	1	0
Caribbean	Bahamas	BHS	1975	14722.1	11197.2	14247.5	12880.9	17037.9	12525.8	10996.4	11542.4	11053	1	0	1	1	0	1	0
Caribbean	Bahamas	BHS	1976	15053.6	11515.3	14596.3	13104.4	17460.1	12826.7	11331.2	11825.3	11389.5	1	0	1	1	0	1	0
Caribbean	Bahamas	BHS	1977	16166	12280.8	15500.1	14338.6	18659.3	13679.3	12110	12559.9	12172.4	1	0	1	1	0	1	0
Caribbean	Bahamas	BHS	1978	17768.2	13616.4	16919.9	15835.6	20549.1	15020.1	13532.2	13715.1	13601.8	1	0	1	1	0	1	0
Caribbean	Bahamas	BHS	1979	20965.3	16519.9	19810	18616.3	24469.6	17790.9	16702.4	16069	16788.4	1	0	1	1	0	1	0
Caribbean	Bahamas	BHS	1980	21957.1	17204.2	20600.5	19739.8	25530.9	18537.8	17405.7	16711.6	17495.3	0	0	1	1	0	0	0
Caribbean	Bahamas	BHS	1981	20312.5	15641.3	19630.9	17831.9	23474.8	17090.4	15459.6	15925.1	15539.2	0	0	1	1	0	0	0
Caribbean	Bahamas	BHS	1982	21157.6	16300.3	20390.7	18647.2	24434.9	17767.4	16138.2	16541.5	16221.3	0	0	1	1	0	0	0
Caribbean	Bahamas	BHS	1983	21831.8	16693.1	21292.3	19098.4	25104.6	18240.1	16361.1	17272.8	16445.3	0	0	1	1	0	0	0
Caribbean	Bahamas	BHS	1984	23021.7	17993.4	21325.6	21037.4	26702	19360.6	18293.1	17299.9	18387.2	0	0	1	1	0	0	0
Caribbean	Bahamas	BHS	1985	23716.3	18490.4	21914.8	21778.1	27455.9	19890	18798.3	17777.8	18895.1	0	0	1	1	0	0	0
Caribbean	Bahamas	BHS	1986	23772	18528.4	22100	21696.7	27519.2	19935	18780.2	17928.1	18876.9	0	0	1	1	0	0	0
Caribbean	Bahamas	BHS	1987	24081.6	18792.9	22537.8	21817.8	27889.3	20195.5	18998.8	18283.2	19096.6	0	0	1	1	0	0	0
Caribbean	Bahamas	BHS	1988	24106.9	18871.8	22574.2	21787.5	27959	20244.5	19102.2	18312.8	19200.5	0	0	1	1	0	0	0
Caribbean	Bahamas	BHS	1989	24831.2	19527.9	22704.2	22967	28822.3	20848.3	20031.2	18418.2	20134.3	0	0	1	1	0	0	0
Caribbean	Bahamas	BHS	1990	24258.4	19037.6	22563.5	22052.8	28158.8	20384.3	19354.7	18304.1	19454.1	0	0	1	1	0	0	0
Caribbean	Bahamas	BHS	1991	23012	17839.5	20995.5	21461.5	26579	19272.7	18196.2	17032.1	18290.1	0	0	1	1	0	0	0
Caribbean	Bahamas	BHS	1992	21884	16862.3	19937.6	20481.5	25232.9	18325.4	17162.4	16173.9	17250.5	0	0	1	1	0	0	0
Caribbean	Bahamas	BHS	1993	21346.5	16599	19658.4	19642	24739.2	17978.7	16881.4	15947.4	16968.1	0	0	1	1	0	0	0
Caribbean	Bahamas	BHS	1994	21630.3	16783.9	19844.3	20013.3	25033.4	18185.6	17082.7	16098.2	17170.9	0	0	1	1	0	0	0
Caribbean	Bahamas	BHS	1995	22171.4	17122.6	20050.3	20886.6	25577.2	18567.3	17506.2	16265.3	17596.3	0	0	1	1	0	0	0
Caribbean	Bahamas	BHS	1996	22900.4	17566.5	20647.6	21740.3	26313.3	19084.7	17928.6	16749.8	18021	0	0	1	1	0	0	0
Caribbean	Bahamas	BHS	1997	24244.3	18663.9	22680	22157	27896	20199.7	18796.6	18398.6	18796.6	0	0	1	1	0	0	0
Caribbean	Bahamas	BHS	1998	25438.8	19687.6	23687.6	23320.6	29308.3	21190.2	19923.4	19216	19923.4	0	0	1	1	0	0	0
Caribbean	Bahamas	BHS	1999	25711.4	20021.9	24066.5	23364.1	29703.5	21467.8	20271.1	19523.4	20271.1	0	0	1	1	0	0	0
Caribbean	Bahamas	BHS	2000	26341.7	20504.5	24465.2	24155.8	30404.2	21957.9	20833.3	19846.8	20833.3	0	0	1	1	0	0	0
Caribbean	Bahamas	BHS	2001	25997.7	20135.3	23954.4	24098.6	29940.2	21632.1	20486.7	19432.4	20486.7	0	0	1	1	0	0	0
Caribbean	Bahamas	BHS	2002	26313.7	20275.6	24126.5	24595.4	30219.3	21827	20627.4	19572	20627.3	0	0	1	1	0	0	0
Caribbean	Bahamas	BHS	2003	25974.3	19727.3	23953.6	24327.1	29642	21422.7	19875.1	19431.8	19875.1	0	0	1	1	0	0	0
Caribbean	Bahamas	BHS	2004	26118.2	19552.3	24000.4	24756.9	29597.3	21390.6	19593.7	19469.7	19593.6	0	0	1	1	0	0	0
Caribbean	Bahamas	BHS	2005	27728.2	20058	24877.4	27460	30847.2	22262.8	19996.5	20181.2	19996.5	0	0	1	1	0	0	0
Caribbean	Bahamas	BHS	2006	28591.8	20652.5	25425.9	28596	31753.4	22895.8	20665.7	20626.2	20665.7	0	0	1	1	0	0	0
Caribbean	Bahamas	BHS	2007	28952.7	20910.5	25604.9	29117.1	32136.2	23162.9	20980	20771.3	20980	0	0	1	1	0	0	0
Caribbean	Bahamas	BHS	2008	28590.3	20413.2	24879.2	29343.9	31547.8	22749.7	20683.1	20182.7	20373.7	0	0	1	1	1	0	0
Caribbean	Bahamas	BHS	2009	27333	19367	23541.7	28390.6	30066.6	21712.1	19877.5	19097.6	19125.9	0	0	1	1	1	0	0
Caribbean	Bahamas	BHS	2010	27241.1	19303.8	23399.6	28358.4	29965.5	21641	19833.9	18982.3	19095.2	0	1	1	1	1	0	1
Caribbean	Bahamas	BHS	2011	27390	19410.6	23486.9	28559.4	30123.8	21751.8	19955.2	19053.2	19223.6	0	1	1	1	1	0	1
Caribbean	Bahamas	BHS	2012	27785.3	19691.5	23808	29000.2	30547.6	22048.4	20245.4	19313.7	19515.4	0	1	1	1	1	0	1
Caribbean	Bahamas	BHS	2013	28182.5	19973.8	24130	29444.2	30973.4	22346.2	20537.3	19574.8	19809.2	0	1	1	1	1	0	1
Caribbean	Bahamas	BHS	2014	28584.7	20259.5	24455.5	29894.2	31404.3	22647.5	20832.8	19838.9	20106.8	0	1	1	1	1	0	1
Caribbean	Bahamas	BHS	2015	28991.7	20548.8	24784.6	30350.3	31840.2	22952.1	21132	20105.9	20408.4	0	1	1	1	1	0	1
Europe, Central	Bosnia and Herzegovina	BIH	1950	136.245	56.4818	156.967	134.428	117.34	309.543	52.5634	72.3258	44.5561	1	1	1	1	1	1	1
Europe, Central	Bosnia and Herzegovina	BIH	1951	145.654	60.381	167.783	143.779	125.399	330.486	56.1942	77.3089	47.64	1	1	1	1	1	1	1
Europe, Central	Bosnia and Herzegovina	BIH	1952	155.918	64.6348	179.582	153.984	134.189	353.314	60.1552	82.7445	51.0047	1	1	1	1	1	1	1
Europe, Central	Bosnia and Herzegovina	BIH	1953	167.415	69.3993	192.797	165.416	144.033	378.87	64.5919	88.8324	54.7735	1	1	1	1	1	1	1
Europe, Central	Bosnia and Herzegovina	BIH	1954	179.802	74.5322	207.032	177.738	154.635	406.369	69.3718	95.3903	58.8345	1	1	1	1	1	1	1
Europe, Central	Bosnia and Herzegovina	BIH	1955	192.435	79.7671	221.548	190.315	165.441	434.352	74.2469	102.077	62.9773	1	1	1	1	1	1	1
Europe, Central	Bosnia and Herzegovina	BIH	1956	207.655	86.0743	239.037	205.464	178.464	468.093	80.1206	110.134	67.9682	1	1	1	1	1	1	1
Europe, Central	Bosnia and Herzegovina	BIH	1957	220.95	91.5832	254.306	218.722	189.823	497.412	85.2516	117.168	72.3304	1	1	1	1	1	1	1
Europe, Central	Bosnia and Herzegovina	BIH	1958	234.736	97.295	270.134	232.477	201.596	527.754	90.5718	124.459	76.8542	1	1	1	1	1	1	1
Europe, Central	Bosnia and Herzegovina	BIH	1959	249.044	103.224	286.56	246.764	213.809	559.192	96.0942	132.026	81.5507	1	1	1	1	1	1	1
Europe, Central	Bosnia and Herzegovina	BIH	1960	269.593	111.738	310.161	267.25	231.369	604.539	104.024	142.897	88.2922	1	1	1	1	1	1	1
Europe, Central	Bosnia and Herzegovina	BIH	1961	287.815	119.288	331.078	285.448	246.92	644.555	111.057	152.533	94.2734	1	1	1	1	1	1	1
Europe, Central	Bosnia and Herzegovina	BIH	1962	308.839	127.998	355.212	306.443	264.863	690.733	119.171	163.65	101.174	1	1	1	1	1	1	1
Europe, Central	Bosnia and Herzegovina	BIH	1963	328.421	136.111	377.681	326.025	281.557	733.566	126.729	173.999	107.605	1	1	1	1	1	1	1
Europe, Central	Bosnia and Herzegovina	BIH	1964	357.248	148.055	410.774	354.808	306.162	796.91	137.854	189.243	117.066	1	1	1	1	1	1	1
Europe, Central	Bosnia and Herzegovina	BIH	1965	383.933	159.11	441.394	381.49	328.915	855.315	148.153	203.348	125.829	1	1	1	1	1	1	1
Europe, Central	Bosnia and Herzegovina	BIH	1966	411.876	170.686	473.453	409.447	352.729	916.365	158.938	218.115	135.006	1	1	1	1	1	1	1
Europe, Central	Bosnia and Herzegovina	BIH	1967	440.23	182.432	505.973	437.838	376.878	978.164	169.882	233.094	144.32	1	1	1	1	1	1	1
Europe, Central	Bosnia and Herzegovina	BIH	1968	474.256	196.528	545.004	471.901	405.864	1052.39	183.015	251.072	155.498	1	1	1	1	1	1	1
Europe, Central	Bosnia and Herzegovina	BIH	1969	510.04	211.352	586.042	507.745	436.333	1130.31	196.826	269.975	167.254	1	1	1	1	1	1	1
Europe, Central	Bosnia and Herzegovina	BIH	1970	552.799	229.065	635.083	550.569	472.745	1223.47	213.33	292.563	181.302	1	1	1	1	1	1	1
Europe, Central	Bosnia and Herzegovina	BIH	1971	591.593	245.134	679.554	589.482	505.742	1307.61	228.303	313.046	194.052	1	1	1	1	1	1	1
Europe, Central	Bosnia and Herzegovina	BIH	1972	632.263	261.98	726.168	630.302	540.318	1395.67	244.001	334.516	207.422	1	1	1	1	1	1	1
Europe, Central	Bosnia and Herzegovina	BIH	1973	681.18	282.242	782.24	679.385	581.916	1501.69	262.883	360.342	223.502	1	1	1	1	1	1	1
Europe, Central	Bosnia and Herzegovina	BIH	1974	731.272	302.99	839.643	729.686	624.487	1610	282.218	386.781	239.972	1	1	1	1	1	1	1
Europe, Central	Bosnia and Herzegovina	BIH	1975	764.265	316.653	877.4	762.964	652.43	1680.44	294.954	404.169	250.834	1	1	1	1	1	1	1
Europe, Central	Bosnia and Herzegovina	BIH	1976	821.908	340.527	943.442	820.893	701.39	1804.81	317.205	434.586	269.791	1	1	1	1	1	1	1
Europe, Central	Bosnia and Herzegovina	BIH	1977	875.422	362.69	1004.72	874.749	746.791	1919.8	337.861	462.81	287.398	1	1	1	1	1	1	1
Europe, Central	Bosnia and Herzegovina	BIH	1978	934.773	387.27	1072.69	934.492	797.139	2047.27	360.772	494.111	306.926	1	1	1	1	1	1	1
Europe, Central	Bosnia and Herzegovina	BIH	1979	991.638	410.818	1137.78	991.803	845.331	2168.97	382.723	524.088	325.643	1	1	1	1	1	1	1
Europe, Central	Bosnia and Herzegovina	BIH	1980	1038.9	430.387	1191.84	1039.56	885.304	2269.36	400.968	548.981	341.212	1	1	1	1	1	1	1
Europe, Central	Bosnia and Herzegovina	BIH	1981	1089.24	451.233	1249.41	1090.44	927.877	2376.21	420.404	575.496	357.798	1	1	1	1	1	1	1
Europe, Central	Bosnia and Herzegovina	BIH	1982	1132.89	469.301	1299.29	1134.66	964.712	2468.18	437.254	598.462	372.186	1	1	1	1	1	1	1
Europe, Central	Bosnia and Herzegovina	BIH	1983	1180.91	489.181	1354.17	1183.31	1005.25	2569.43	455.793	623.733	388.017	1	1	1	1	1	1	1
Europe, Central	Bosnia and Herzegovina	BIH	1984	1249.13	517.431	1432.2	1252.26	1062.95	2714.31	482.132	659.667	410.492	1	1	1	1	1	1	1
Europe, Central	Bosnia and Herzegovina	BIH	1985	1314.08	544.321	1506.45	1317.99	1117.82	2851.7	507.206	693.86	431.897	1	1	1	1	1	1	1
Europe, Central	Bosnia and Herzegovina	BIH	1986	1390.29	575.874	1593.59	1395.07	1182.22	3013.12	536.628	733.986	457.009	1	1	1	1	1	1	1
Europe, Central	Bosnia and Herzegovina	BIH	1987	1472.03	609.716	1687.04	1477.78	1251.28	3186.09	568.184	777.019	483.946	1	1	1	1	1	1	1
Europe, Central	Bosnia and Herzegovina	BIH	1988	1566.81	648.957	1795.4	1573.67	1331.38	3386.78	604.774	826.92	515.178	1	1	1	1	1	1	1
Europe, Central	Bosnia and Herzegovina	BIH	1989	1653.11	684.684	1894.02	1661.12	1404.21	3568.64	638.091	872.331	543.63	1	1	1	1	1	1	1
Europe, Central	Bosnia and Herzegovina	BIH	1990	1733.26	717.86	1985.55	1742.46	1471.76	3736.74	669.034	914.48	570.066	1	0	1	0	1	1	0
Europe, Central	Bosnia and Herzegovina	BIH	1991	1594.17	669.289	1851.22	1569.7	1361.6	3283.58	620.103	852.255	535.508	1	0	1	0	1	1	0
Europe, Central	Bosnia and Herzegovina	BIH	1992	1497.48	628.208	1709.54	1538.09	1244.8	2475.32	568.134	786.636	529.853	1	0	1	0	1	1	0
Europe, Central	Bosnia and Herzegovina	BIH	1993	1469.14	611.684	1621.25	1615.48	1170.67	1842.47	535.237	745.722	554.091	1	0	1	0	1	1	0
Europe, Central	Bosnia and Herzegovina	BIH	1994	1656.73	691.608	1793.94	1872.89	1303.37	1977.29	595.3	825.451	654.074	1	0	0	0	0	1	0
Europe, Central	Bosnia and Herzegovina	BIH	1995	1992.11	844.662	2097.65	2242.8	1635.87	2138.87	747.167	965.884	820.935	1	0	0	0	0	1	0
Europe, Central	Bosnia and Herzegovina	BIH	1996	3285.05	1397.22	3234.41	3504.9	3115.84	3389.97	1423.13	1492.53	1276.01	1	0	0	0	0	1	0
Europe, Central	Bosnia and Herzegovina	BIH	1997	4335.2	1829.88	4109.84	4782.89	4112.85	4632.62	1878.5	1898.61	1712.53	1	0	0	0	0	1	0
Europe, Central	Bosnia and Herzegovina	BIH	1998	4795.6	2037.17	4501.2	5287.72	4597.87	5103.68	2100.03	2080.15	1931.31	0	0	0	0	0	0	0
Europe, Central	Bosnia and Herzegovina	BIH	1999	5118.08	2167.25	4832.96	5651.5	4869.77	5389.37	2224.22	2233.47	2044.06	0	0	0	0	0	0	0
Europe, Central	Bosnia and Herzegovina	BIH	2000	5300.89	2234.65	5009.64	5883.77	5009.26	5572.28	2287.93	2315.12	2100.9	0	0	0	0	0	0	0
Europe, Central	Bosnia and Herzegovina	BIH	2001	5217.57	2284.69	5168.02	5331.46	5153.24	5715.62	2353.69	2388.32	2112.07	0	0	0	0	0	0	0
Europe, Central	Bosnia and Herzegovina	BIH	2002	5200.07	2421.34	5381.7	4831.95	5386.56	5850.09	2460.26	2487.07	2316.7	0	0	0	0	0	0	0
Europe, Central	Bosnia and Herzegovina	BIH	2003	5150.01	2541.72	5526.63	4331.75	5591.64	5926.65	2553.92	2554.04	2517.18	0	0	0	0	0	0	0
Europe, Central	Bosnia and Herzegovina	BIH	2004	5493.67	2703.52	5829.46	4716.78	5934.77	6140.02	2710.64	2693.99	2705.92	0	0	0	0	0	0	0
Europe, Central	Bosnia and Herzegovina	BIH	2005	5742.27	2835.03	6012.44	4982.07	6232.32	6257.32	2846.55	2778.55	2879.99	0	0	0	0	0	0	0
Europe, Central	Bosnia and Herzegovina	BIH	2006	6119.79	3049.39	6381.22	5359.81	6618.35	6587.05	3022.86	2948.97	3176.32	0	0	0	0	0	0	0
Europe, Central	Bosnia and Herzegovina	BIH	2007	6701.87	3308.28	6778.7	6250.23	7076.67	6952.9	3232.19	3132.67	3559.99	0	0	0	0	0	0	0
Europe, Central	Bosnia and Herzegovina	BIH	2008	7163.45	3591.36	7172.78	6846.83	7470.72	7274.24	3412.17	3314.78	4047.11	0	0	0	0	0	0	0
Europe, Central	Bosnia and Herzegovina	BIH	2009	7115.57	3588.14	6964.38	7116.44	7265.88	7255.97	3318.61	3218.47	4227.32	0	0	0	1	0	0	0
Europe, Central	Bosnia and Herzegovina	BIH	2010	7175.8	3618.44	7012.22	7185.62	7329.55	7314.4	3347.73	3240.58	4267.02	0	1	1	1	1	0	1
Europe, Central	Bosnia and Herzegovina	BIH	2011	7396.44	3729.65	7235.22	7405.75	7548.33	7505.65	3447.81	3343.64	4397.5	0	1	1	1	1	0	1
Europe, Central	Bosnia and Herzegovina	BIH	2012	7755.31	3910.57	7609.51	7755.98	7900.44	7809.79	3608.9	3516.61	4606.2	0	1	1	1	1	0	1
Europe, Central	Bosnia and Herzegovina	BIH	2013	8148.27	4108.68	8021.48	8138.35	8284.98	8139.78	3784.84	3707	4834.18	0	1	1	1	1	0	1
Europe, Central	Bosnia and Herzegovina	BIH	2014	8508.05	4290.03	8397.07	8489.86	8637.2	8440.86	3946.01	3880.57	5043.53	0	1	1	1	1	0	1
Europe, Central	Bosnia and Herzegovina	BIH	2015	8885.89	4480.5	8792.62	8858.58	9006.47	8754.79	4114.98	4063.36	5263.15	0	1	1	1	1	0	1
Europe, Eastern	Belarus	BLR	1950	2211.04	787.437	2001.31	2355.57	2276.23	2774.61	766.678	724.142	871.49	1	1	1	1	1	1	1
Europe, Eastern	Belarus	BLR	1951	2189.88	779.507	1986.16	2331.81	2251.66	2737.26	759.803	718.659	860.059	1	1	1	1	1	1	1
Europe, Eastern	Belarus	BLR	1952	2302.89	820.337	2088.67	2449.61	2370.4	2874.65	801.286	755.751	903.976	1	1	1	1	1	1	1
Europe, Eastern	Belarus	BLR	1953	2372.29	845.318	2153.11	2521.26	2442.49	2954.64	827.141	779.066	929.748	1	1	1	1	1	1	1
Europe, Eastern	Belarus	BLR	1954	2456.51	875.697	2230.71	2608.41	2530.41	3053.38	858.447	807.147	961.497	1	1	1	1	1	1	1
Europe, Eastern	Belarus	BLR	1955	2633.97	940.027	2390.31	2793.48	2718.13	3272.3	923.744	864.894	1031.44	1	1	1	1	1	1	1
Europe, Eastern	Belarus	BLR	1956	2851.53	1019.03	2585.22	3020.32	2949.05	3542.24	1003.96	935.419	1117.71	1	1	1	1	1	1	1
Europe, Eastern	Belarus	BLR	1957	2869	1025.1	2604.93	3036.83	2965.24	3552.34	1011.32	942.551	1121.43	1	1	1	1	1	1	1
Europe, Eastern	Belarus	BLR	1958	3045.84	1089.31	2764.62	3220.4	3152.51	3767.77	1077.08	1000.33	1190.51	1	1	1	1	1	1	1
Europe, Eastern	Belarus	BLR	1959	2966.15	1059.92	2699.24	3134.96	3064.25	3652.07	1048.88	976.675	1154.21	1	1	1	1	1	1	1
Europe, Eastern	Belarus	BLR	1960	3207.34	1147.62	2916	3385.55	3320.49	3948.47	1138.57	1055.11	1249.19	1	1	1	1	1	1	1
Europe, Eastern	Belarus	BLR	1961	3346.45	1198.1	3043.27	3528.94	3467.14	4112.75	1190.97	1101.16	1302.16	1	1	1	1	1	1	1
Europe, Eastern	Belarus	BLR	1962	3393.57	1214.97	3089.89	3576.03	3514.79	4158.49	1209.53	1118.03	1317.36	1	1	1	1	1	1	1
Europe, Eastern	Belarus	BLR	1963	3273.78	1170.89	2989.46	3448.77	3383.11	3991.36	1166.4	1081.69	1264.6	1	1	1	1	1	1	1
Europe, Eastern	Belarus	BLR	1964	3670.85	1315.62	3344.83	3860.91	3806.82	4481.83	1314.71	1210.27	1421.89	1	1	1	1	1	1	1
Europe, Eastern	Belarus	BLR	1965	3849.92	1380.76	3508.3	4045.12	3996.34	4693.55	1382.61	1269.42	1490.26	1	1	1	1	1	1	1
Europe, Eastern	Belarus	BLR	1966	4009.14	1438.66	3654.58	4208.38	4164.46	4878.97	1443.34	1322.35	1550.29	1	1	1	1	1	1	1
Europe, Eastern	Belarus	BLR	1967	4160.21	1493.59	3793.98	4362.9	4323.75	5053.05	1501.23	1372.79	1606.76	1	1	1	1	1	1	1
Europe, Eastern	Belarus	BLR	1968	4381.55	1574.3	3995.61	4590.16	4558.87	5315.02	1585.67	1445.75	1691.48	1	1	1	1	1	1	1
Europe, Eastern	Belarus	BLR	1969	4416.77	1586.79	4033.45	4623.93	4592.94	5340.73	1600.43	1459.44	1700.5	1	1	1	1	1	1	1
Europe, Eastern	Belarus	BLR	1970	4737.68	1704.07	4323.6	4953.85	4935.59	5725.89	1722.84	1564.42	1824.93	1	1	1	1	1	1	1
Europe, Eastern	Belarus	BLR	1971	4834.81	1739.26	4416.68	5051.45	5036.31	5827.79	1761.17	1598.1	1858.51	1	1	1	1	1	1	1
Europe, Eastern	Belarus	BLR	1972	4829.72	1736.94	4419.63	5043.1	5026.42	5800.87	1760.94	1599.17	1850.7	1	1	1	1	1	1	1
Europe, Eastern	Belarus	BLR	1973	5214.96	1877.93	4767.89	5438.41	5438.58	6262.21	1908.65	1725.18	1999.95	1	1	1	1	1	1	1
Europe, Eastern	Belarus	BLR	1974	5336.39	1922.06	4883.36	5560.54	5565.27	6391.78	1956.63	1766.96	2042.58	1	1	1	1	1	1	1
Europe, Eastern	Belarus	BLR	1975	5317.77	1914.73	4875.11	5537.93	5540.28	6346.08	1951.43	1763.98	2028.8	1	1	1	1	1	1	1
Europe, Eastern	Belarus	BLR	1976	5540.69	1996.16	5081.01	5764.49	5776.56	6600.48	2038.28	1838.48	2111.72	1	1	1	1	1	1	1
Europe, Eastern	Belarus	BLR	1977	5641.69	2032.79	5179.21	5865.07	5880.8	6702.32	2078.82	1874.01	2145.53	1	1	1	1	1	1	1
Europe, Eastern	Belarus	BLR	1978	5754.89	2073.9	5288.5	5978.06	5998.12	6818.53	2124.12	1913.56	2184.01	1	1	1	1	1	1	1
Europe, Eastern	Belarus	BLR	1979	5696.26	2051.84	5245.25	5914.05	5929.5	6722.28	2103.69	1897.91	2153.93	1	1	1	1	1	1	1
Europe, Eastern	Belarus	BLR	1980	5674.57	2043.38	5234.74	5888.1	5900.88	6671.94	2097.39	1894.1	2138.66	1	1	1	1	1	1	1
Europe, Eastern	Belarus	BLR	1981	5698.78	2051.79	5265.16	5909.36	5921.82	6677.97	2108.67	1905.11	2141.58	1	1	1	1	1	1	1
Europe, Eastern	Belarus	BLR	1982	5812.8	2093.19	5375.96	6022.85	6039.59	6793.34	2154.5	1945.2	2179.86	1	1	1	1	1	1	1
Europe, Eastern	Belarus	BLR	1983	5971.69	2151.07	5527.18	6182.23	6205.64	6962.5	2217.72	1999.92	2235.57	1	1	1	1	1	1	1
Europe, Eastern	Belarus	BLR	1984	6012.07	2165.42	5572.65	6219.84	6243.73	6986.86	2235.41	2016.37	2244.48	1	1	1	1	1	1	1
Europe, Eastern	Belarus	BLR	1985	6032.01	2172.26	5599.9	6236.42	6259.72	6986.25	2245.23	2026.23	2245.31	1	1	1	1	1	1	1
Europe, Eastern	Belarus	BLR	1986	6251.63	2252.46	5806.56	6457.51	6490.83	7226.2	2332.29	2101.01	2324.08	1	1	1	1	1	1	1
Europe, Eastern	Belarus	BLR	1987	6300.39	2269.88	5860.14	6503.4	6537.63	7259.25	2353.39	2120.4	2335.86	1	1	1	1	1	1	1
Europe, Eastern	Belarus	BLR	1988	6406.7	2308.45	5965.67	6608.09	6646.35	7360.97	2396.86	2158.58	2369.92	1	1	1	1	1	1	1
Europe, Eastern	Belarus	BLR	1989	6493.59	2339.89	6053.98	6692.77	6734.02	7438.75	2432.89	2190.53	2396.24	1	1	1	1	1	1	1
Europe, Eastern	Belarus	BLR	1990	6310.34	2272.08	5898.62	6501.42	6530.99	7194.29	2363.94	2134.32	2317.97	1	1	0	0	0	1	0
Europe, Eastern	Belarus	BLR	1991	6242.83	2242.94	5848.9	6430.14	6449.45	7090.79	2332	2116.33	2280.5	1	1	0	0	0	1	0
Europe, Eastern	Belarus	BLR	1992	5668.52	2031.65	5342.17	5845.63	5817.75	6395.66	2104	1932.98	2057.99	1	1	0	0	0	1	0
Europe, Eastern	Belarus	BLR	1993	5256.57	1881.21	4979.74	5426.45	5363.52	5896.91	1939.73	1801.84	1902.08	1	1	0	0	0	1	0
Europe, Eastern	Belarus	BLR	1994	4681.98	1670.51	4464.48	4839.92	4741.55	5213.07	1714.79	1615.4	1681.35	0	0	0	0	0	0	0
Europe, Eastern	Belarus	BLR	1995	4230.64	1508.98	4096.02	4333.73	4262.18	4686.02	1536.31	1482.08	1508.56	0	0	0	0	0	0	0
Europe, Eastern	Belarus	BLR	1996	4387.21	1571.49	4334.18	4431.28	4396.18	4833.33	1591.22	1568.25	1554.99	0	0	0	0	0	0	0
Europe, Eastern	Belarus	BLR	1997	4953.07	1758.87	4857.97	5083.09	4918.16	5406.66	1779.48	1757.78	1739.35	0	0	0	0	0	0	0
Europe, Eastern	Belarus	BLR	1998	5340.81	1913.6	5276.17	5389.56	5356.7	5882.3	1936.82	1909.1	1894.88	0	0	0	0	0	0	0
Europe, Eastern	Belarus	BLR	1999	5606.08	1988.61	5481.59	5779.06	5557.6	6099.22	2012.53	1983.42	1969.87	0	0	0	0	0	0	0
Europe, Eastern	Belarus	BLR	2000	5989.62	2110.61	5819.38	6251.91	5897.57	6472.27	2131.98	2105.65	2094.22	0	0	0	0	0	0	0
Europe, Eastern	Belarus	BLR	2001	6420.4	2220.75	6117.26	6946.16	6197.77	6799.51	2244.93	2213.43	2203.89	0	0	0	0	0	0	0
Europe, Eastern	Belarus	BLR	2002	6804.84	2341.53	6459.84	7414.53	6540.15	7171.76	2361.79	2337.39	2325.41	0	0	0	0	0	0	0
Europe, Eastern	Belarus	BLR	2003	7278.37	2520.71	6950.37	7847.76	7036.97	7698.1	2547.38	2514.88	2499.87	0	0	0	0	0	0	0
Europe, Eastern	Belarus	BLR	2004	8021.28	2822.15	7784.44	8397.2	7882.2	8618.41	2851.08	2816.67	2798.71	0	0	0	0	0	0	0
Europe, Eastern	Belarus	BLR	2005	8836.68	3088.68	8562.36	9406.86	8540.82	9473.75	3090.36	3098.15	3077.53	0	0	0	0	0	0	0
Europe, Eastern	Belarus	BLR	2006	9666.75	3417.41	9455.21	10065.5	9479.56	10466.9	3429.72	3421.21	3401.31	0	0	0	0	0	0	0
Europe, Eastern	Belarus	BLR	2007	10640.5	3738.5	10297.5	11178.2	10445.7	11415	3779.05	3725.99	3710.46	0	0	0	0	0	0	0
Europe, Eastern	Belarus	BLR	2008	11851.1	4174.4	11588.4	12314	11651	12607.1	4220.41	4193.08	4109.72	0	0	0	0	0	0	0
Europe, Eastern	Belarus	BLR	2009	12086.3	4212.29	11631.6	12786.6	11840.9	12499.3	4288.85	4208.69	4139.33	0	0	0	1	0	0	0
Europe, Eastern	Belarus	BLR	2010	12646.9	4410.05	12534.2	13196.3	12210.2	12876.9	4424.26	4535.31	4270.57	0	1	1	1	1	0	1
Europe, Eastern	Belarus	BLR	2011	13231.7	4615.72	13380.9	13673.1	12641.1	13318.5	4582.05	4841.65	4423.45	0	1	1	1	1	0	1
Europe, Eastern	Belarus	BLR	2012	13798.3	4814.2	14081.3	14198	13115.5	13805.1	4755.76	5095.09	4591.75	0	1	1	1	1	0	1
Europe, Eastern	Belarus	BLR	2013	14392	5022.17	14811.6	14750	13614.3	14316.4	4938.43	5359.34	4768.73	0	1	1	1	1	0	1
Europe, Eastern	Belarus	BLR	2014	15012.2	5239.4	15572.3	15328	14136.2	14851	5129.62	5634.59	4954	0	1	1	1	1	0	1
Europe, Eastern	Belarus	BLR	2015	15655.6	5464.76	16360.3	15928.6	14677.9	15405.4	5328.17	5919.7	5146.41	0	1	1	1	1	0	1
Caribbean	Belize	BLZ	1950	1783.99	827.562	1357.86	2535.45	1458.66	1294.19	732.689	707.872	1042.12	1	1	1	1	1	1	1
Caribbean	Belize	BLZ	1951	1834.03	850.714	1395.62	2607.55	1498.9	1328.63	753.182	727.55	1071.41	1	1	1	1	1	1	1
Caribbean	Belize	BLZ	1952	1887.96	875.671	1436.34	2685.25	1542.3	1365.79	775.273	748.765	1102.98	1	1	1	1	1	1	1
Caribbean	Belize	BLZ	1953	1949.41	904.11	1482.74	2773.7	1591.79	1408.27	800.445	772.948	1138.94	1	1	1	1	1	1	1
Caribbean	Belize	BLZ	1954	2013.33	933.687	1531	2865.73	1643.25	1452.41	826.625	798.096	1176.34	1	1	1	1	1	1	1
Caribbean	Belize	BLZ	1955	2072.12	960.888	1575.35	2950.53	1690.49	1492.73	850.701	821.204	1210.76	1	1	1	1	1	1	1
Caribbean	Belize	BLZ	1956	2150.24	997.043	1634.36	3062.93	1753.44	1546.84	882.704	851.956	1256.47	1	1	1	1	1	1	1
Caribbean	Belize	BLZ	1957	2200.15	1020.11	1671.9	3135.2	1793.34	1580.53	903.12	871.517	1285.7	1	1	1	1	1	1	1
Caribbean	Belize	BLZ	1958	2247.75	1042.11	1707.68	3204.25	1831.33	1612.46	922.589	890.157	1313.58	1	1	1	1	1	1	1
Caribbean	Belize	BLZ	1959	2293.29	1063.15	1741.87	3270.39	1867.6	1642.83	941.206	907.969	1340.26	1	1	1	1	1	1	1
Caribbean	Belize	BLZ	1960	2387.28	1106.64	1812.84	3405.71	1943.28	1707.76	979.705	944.951	1395.27	1	1	1	1	0	1	1
Caribbean	Belize	BLZ	1961	2420.89	1121.84	1837.84	3455.76	1969.08	1730.07	992.786	957.946	1414.79	1	1	1	1	0	1	1
Caribbean	Belize	BLZ	1962	2452.18	1135.93	1861.19	3502.58	1992.76	1750.77	1004.8	970.075	1432.91	1	1	1	1	0	1	1
Caribbean	Belize	BLZ	1963	2485.98	1151.19	1886.34	3553.02	2018.58	1773.14	1017.89	983.142	1452.53	1	1	1	1	0	1	1
Caribbean	Belize	BLZ	1964	2526.74	1169.7	1916.45	3613.37	2050.41	1800.22	1034.03	998.807	1476.26	1	1	1	1	0	1	1
Caribbean	Belize	BLZ	1965	2574.89	1191.65	1951.81	3684.26	2088.61	1832.26	1053.38	1017.22	1504.36	1	1	1	1	0	1	1
Caribbean	Belize	BLZ	1966	2627.45	1215.65	1990.3	3761.47	2130.57	1867.24	1074.63	1037.28	1535.06	1	1	1	1	0	1	1
Caribbean	Belize	BLZ	1967	2690.96	1244.77	2036.56	3854.31	2182.01	1909.57	1100.67	1061.4	1572.24	1	1	1	1	0	1	1
Caribbean	Belize	BLZ	1968	2822.49	1305.74	2130.95	4043.66	2292.85	1997.76	1156.71	1110.75	1649.75	1	1	1	1	0	1	1
Caribbean	Belize	BLZ	1969	2909.45	1345.79	2193.72	4170.02	2364.61	2055.67	1193.03	1143.52	1700.82	1	1	1	1	0	1	1
Caribbean	Belize	BLZ	1970	2997.51	1386.33	2257.21	4298.08	2437.23	2114.19	1229.78	1176.67	1752.53	1	0	1	1	0	1	0
Caribbean	Belize	BLZ	1971	3096.39	1434.79	2326.21	4448.44	2514.53	2179.89	1260.11	1212.71	1831.55	1	0	1	1	0	1	0
Caribbean	Belize	BLZ	1972	3187.89	1504.69	2418.75	4522.08	2622.83	2267.75	1372.04	1261.1	1880.93	1	0	1	1	0	1	0
Caribbean	Belize	BLZ	1973	3221.03	1513.53	2444.26	4568.06	2650.79	2289.12	1428.58	1274.34	1837.68	1	0	1	1	0	1	0
Caribbean	Belize	BLZ	1974	3352.89	1643.83	2595.75	4632.87	2830.06	2434.44	1599.84	1353.65	1978.01	1	0	1	1	0	1	0
Caribbean	Belize	BLZ	1975	3331.92	1649.61	2603.37	4556.63	2835.77	2435.48	1628.31	1357.52	1963	1	0	1	1	0	1	0
Caribbean	Belize	BLZ	1976	3448.66	1627.95	2618.1	4880.94	2846.94	2450.55	1593.83	1365.06	1924.95	1	0	1	1	0	1	0
Caribbean	Belize	BLZ	1977	3462.43	1676.45	2670.35	4811	2905.95	2495.37	1656.22	1392.33	1980.81	1	0	1	1	0	1	0
Caribbean	Belize	BLZ	1978	3695.25	1772.2	2812.33	5203.21	3070.2	2636.21	1740.11	1466.58	2109.91	1	0	1	1	0	1	0
Caribbean	Belize	BLZ	1979	3814.89	1829.85	2897.27	5379.52	3167.89	2717.3	1820.58	1510.95	2158.03	1	0	1	1	0	1	0
Caribbean	Belize	BLZ	1980	3971.7	1946.08	3042.72	5530.38	3342.02	2857.89	2041.59	1587.06	2209.59	0	0	0	1	0	0	0
Caribbean	Belize	BLZ	1981	3988.52	1929.51	3043.4	5624.93	3297.23	2848.34	2014.23	1587.42	2186.87	0	0	0	1	0	0	0
Caribbean	Belize	BLZ	1982	3845.65	1840.1	2762.09	5571.49	3203.36	2718.14	1956.88	1440.69	2122.72	0	0	0	1	0	0	0
Caribbean	Belize	BLZ	1983	3716.03	1793.74	2849.89	5224.99	3073.22	2663.13	1877.38	1486.48	2017.34	0	0	0	1	0	0	0
Caribbean	Belize	BLZ	1984	3659.57	1821.08	3088.37	4853.58	3036.75	2689.6	1855.1	1610.88	1997.25	0	0	0	1	0	0	0
Caribbean	Belize	BLZ	1985	3486.53	1777.39	2961.94	4506.4	2991.26	2604.18	1827.31	1544.93	1959.93	0	0	0	1	0	0	0
Caribbean	Belize	BLZ	1986	3596.26	1822.71	3088.5	4649.28	3050.99	2675.85	1863.8	1610.94	1993.38	0	0	0	1	0	0	0
Caribbean	Belize	BLZ	1987	3969.84	2029.41	3671.2	4938.12	3300.21	2964.48	2016.05	1914.88	2157.32	0	0	0	1	0	0	0
Caribbean	Belize	BLZ	1988	4238.93	2173.11	3990.2	5213.76	3512.84	3161.86	2145.94	2081.26	2292.12	0	0	0	1	0	0	0
Caribbean	Belize	BLZ	1989	4718.44	2414.36	4490.04	5766.32	3898.97	3498.64	2381.82	2341.98	2519.29	0	0	0	1	0	0	0
Caribbean	Belize	BLZ	1990	5087.43	2604.68	4853.14	6228.15	4181.01	3757.35	2554.11	2531.37	2728.57	0	0	0	1	0	0	0
Caribbean	Belize	BLZ	1991	5343.91	2738.45	5269.84	6261.06	4500.82	3951.9	2749.48	2748.72	2717.15	0	0	0	1	0	0	0
Caribbean	Belize	BLZ	1992	5910.73	2933.57	5756.02	7060.35	4915.84	4276.78	3003.01	3002.31	2795.38	0	0	0	1	0	0	0
Caribbean	Belize	BLZ	1993	6133.55	3027.15	5938.35	7390.82	5071.47	4414.92	3098.08	3097.41	2885.95	0	0	0	1	0	0	0
Caribbean	Belize	BLZ	1994	5950.97	2966.37	5778.6	7139.26	4935.04	4312.23	3014.74	3014.08	2870.29	0	0	0	1	0	0	0
Caribbean	Belize	BLZ	1995	6023.67	2939.46	5668.79	7561.57	4840.64	4303.14	2957.07	2956.81	2904.51	0	0	0	1	0	0	0
Caribbean	Belize	BLZ	1996	5923.8	2906.2	5607.67	7375.57	4788.16	4249.24	2925.01	2924.93	2868.67	0	0	0	1	0	0	0
Caribbean	Belize	BLZ	1997	5893.77	2913.04	5605.91	7289.94	4785.46	4246.01	2923.36	2924.01	2891.75	0	0	0	1	0	0	0
Caribbean	Belize	BLZ	1998	5860.55	2923.22	5607.28	7186.81	4787.56	4244.49	2924.64	2924.73	2920.29	0	0	0	1	0	0	0
Caribbean	Belize	BLZ	1999	6119.53	3112.31	5983.32	7265.89	5109.37	4473.38	3121.24	3120.87	3094.82	0	0	0	1	0	0	0
Caribbean	Belize	BLZ	2000	6646.44	3425.06	6582.63	7736.02	5620.66	4873.77	3433.58	3433.46	3408.14	0	0	0	1	0	0	0
Caribbean	Belize	BLZ	2001	6785.82	3495.96	6707.58	7922.54	5727.33	4968.94	3498.74	3498.64	3490.49	0	0	0	1	0	0	0
Caribbean	Belize	BLZ	2002	7062.63	3572.53	6839.61	8508.24	5840.05	5105.49	3567.59	3567.5	3582.48	0	0	0	1	0	0	0
Caribbean	Belize	BLZ	2003	7390.96	3795.22	7244.7	8742.05	6186.14	5374.69	3779.02	3778.79	3827.84	0	0	0	1	0	0	0
Caribbean	Belize	BLZ	2004	7570.28	3858.15	7341.3	9101.4	6268.15	5472.26	3829.12	3829.18	3916.16	0	0	0	1	0	0	0
Caribbean	Belize	BLZ	2005	7535.15	3863.46	7324.85	9026.25	6254.34	5464.83	3820.68	3820.6	3949.09	0	0	0	1	0	0	0
Caribbean	Belize	BLZ	2006	7776.72	3948.73	7462.48	9530.51	6337.18	5594.33	3871.28	3892.39	4082.52	0	0	0	1	0	0	0
Caribbean	Belize	BLZ	2007	7554.4	3852.59	7204.39	9252.68	6206.14	5454.51	3791.24	3757.77	4008.78	0	0	0	1	0	0	0
Caribbean	Belize	BLZ	2008	7608.22	3898.05	7312.56	9283.99	6228.1	5503.95	3804.65	3814.19	4075.31	0	0	0	1	0	0	0
Caribbean	Belize	BLZ	2009	7210.38	3800.13	7153.45	8459.1	6018.59	5314.72	3676.66	3731.2	3992.53	0	0	0	1	0	0	0
Caribbean	Belize	BLZ	2010	7212.53	3800.57	7136.98	8476.09	6024.53	5315.28	3680.28	3722.61	3998.83	0	1	1	1	1	0	1
Caribbean	Belize	BLZ	2011	7230.9	3809.6	7138.43	8510.99	6043.28	5327.2	3691.74	3723.37	4013.69	0	1	1	1	1	0	1
Caribbean	Belize	BLZ	2012	7265.37	3827.14	7157.56	8563.77	6074.78	5350.4	3711	3733.34	4037.07	0	1	1	1	1	0	1
Caribbean	Belize	BLZ	2013	7299.77	3844.64	7176.48	8616.6	6106.25	5373.52	3730.24	3743.21	4060.45	0	1	1	1	1	0	1
Caribbean	Belize	BLZ	2014	7334.24	3862.16	7195.31	8669.62	6137.79	5396.67	3749.53	3753.03	4083.91	0	1	1	1	1	0	1
Caribbean	Belize	BLZ	2015	7368.86	3879.75	7214.17	8722.94	6169.47	5419.89	3768.9	3762.87	4107.49	0	1	1	1	1	0	1
Caribbean	Bermuda	BMU	1950	19536.6	16624.9	22818.6	12620.4	23170.8	16594.5	17861.1	11664.1	20349.5	1	1	1	1	1	1	1
Caribbean	Bermuda	BMU	1951	20107	17112.4	23483.7	12996.2	23841.1	17058.3	18384.6	12003.9	20948.7	1	1	1	1	1	1	1
Caribbean	Bermuda	BMU	1952	20721.5	17637.5	24200.3	13400.9	24563.3	17558.3	18948.5	12370.1	21594	1	1	1	1	1	1	1
Caribbean	Bermuda	BMU	1953	21419.9	18234.2	25014.7	13860.3	25384.6	18128	19589.2	12786.2	22327.1	1	1	1	1	1	1	1
Caribbean	Bermuda	BMU	1954	22146.9	18855.4	25862.5	14338.9	26239.4	18720.5	20256.3	13219.4	23090.4	1	1	1	1	1	1	1
Caribbean	Bermuda	BMU	1955	22819.2	19430.1	26646.3	14782.4	27028.9	19265.3	20873.4	13619.9	23797	1	1	1	1	1	1	1
Caribbean	Bermuda	BMU	1956	23706	20187.6	27680.5	15365.5	28072	19989.7	21686.9	14148.4	24727.6	1	1	1	1	1	1	1
Caribbean	Bermuda	BMU	1957	24283.3	20681.8	28353.3	15748.6	28748.2	20451.6	22217.4	14492.1	25335.8	1	1	1	1	1	1	1
Caribbean	Bermuda	BMU	1958	24836.5	21155.5	28997.8	16116.4	29395.4	20892	22726	14821.3	25919.1	1	1	1	1	1	1	1
Caribbean	Bermuda	BMU	1959	25368	21610.8	29616.9	16470.5	30016.7	21313.2	23214.7	15137.6	26480	1	1	1	1	1	1	1
Caribbean	Bermuda	BMU	1960	26437.3	22524.4	30863.7	17174.4	31273.7	22184.5	24195.8	15774.7	27602.6	1	1	1	1	0	1	1
Caribbean	Bermuda	BMU	1961	26990.5	23004.5	31494.7	17555.1	31921.8	22628.5	24715.8	16097.5	28200.2	1	1	1	1	0	1	1
Caribbean	Bermuda	BMU	1962	27519.9	23463.1	32097.5	17920.8	32541.3	23052.5	25211.2	16406	28772.1	1	1	1	1	0	1	1
Caribbean	Bermuda	BMU	1963	27245.4	23201.4	31772.5	17756.7	32207.1	22823.6	24893.3	16239.7	28471.2	1	1	1	1	0	1	1
Caribbean	Bermuda	BMU	1964	29348	25070	34189	19163.3	34691.8	24522.6	26980.2	17476.1	30753.8	1	1	1	1	0	1	1
Caribbean	Bermuda	BMU	1965	29989.2	25628.7	34919	19605.9	35442.7	25035.2	27587.5	17849.6	31448.9	1	1	1	1	0	1	1
Caribbean	Bermuda	BMU	1966	33370.9	28655.7	38803	21867.1	39442.5	27759.7	30993.3	19837.1	35136.6	1	1	1	1	0	1	1
Caribbean	Bermuda	BMU	1967	36760	31701.6	42689.3	24140.5	43450.3	30480.2	34432.5	21826.1	38846.4	1	1	1	1	0	1	1
Caribbean	Bermuda	BMU	1968	36873.5	31782.7	42808.5	24238.8	43573.1	30563.3	34494	21887	38966.9	1	1	1	1	0	1	1
Caribbean	Bermuda	BMU	1969	37435.6	32270.2	43442.8	24636.3	44227.6	31006.7	35018.7	22211.7	39580.2	1	1	1	1	0	1	1
Caribbean	Bermuda	BMU	1970	38973.8	33642.8	45196.9	25686	46038.4	32232.3	36552.2	23109.5	41266.5	1	0	1	1	0	1	0
Caribbean	Bermuda	BMU	1971	40008.3	34632.6	46415.2	26310.4	47299.2	33084.7	38085.7	23733	42079	1	0	1	1	0	1	0
Caribbean	Bermuda	BMU	1972	40614.9	35176.7	47112.6	26710.3	48021.8	33572.4	39062.3	24089.9	42378.1	1	0	1	1	0	1	0
Caribbean	Bermuda	BMU	1973	41114.7	35615.3	47682.3	27049.1	48612.7	33970.9	39936.6	24381.5	42528	1	0	1	1	0	1	0
Caribbean	Bermuda	BMU	1974	41457.8	36004.1	48114.4	27198.4	49060.5	34273.5	40588.7	24602.6	42821.1	1	0	1	1	0	1	0
Caribbean	Bermuda	BMU	1975	42145.2	37423.3	49278.6	26891.2	50265.9	35091.1	42435.9	25198.5	44635.4	1	0	1	1	0	1	0
Caribbean	Bermuda	BMU	1976	44658.3	39680.9	52144.9	28593.5	53236.5	37091.1	46055.3	26665.6	46321.7	1	0	1	1	0	1	0
Caribbean	Bermuda	BMU	1977	45557.6	40853	53333.5	28866	54473.4	37924	48588.7	27273.9	46696.4	1	0	1	1	0	1	0
Caribbean	Bermuda	BMU	1978	46333.1	41410.4	54151.7	29528	55319.7	38492.2	49110.7	27692.7	47427.9	1	0	1	1	0	1	0
Caribbean	Bermuda	BMU	1979	48818.9	43317.2	56824.8	31551.4	58080.6	40346.1	49979.1	29061.3	50911.1	1	0	1	1	0	1	0
Caribbean	Bermuda	BMU	1980	50769.7	45290.6	59138.1	32684.7	60486.3	41958.8	53749.6	30245.5	51876.7	1	0	1	1	0	1	0
Caribbean	Bermuda	BMU	1981	49055.6	44239.4	57395.9	31078.7	58692.2	40756.2	54624.7	29353.3	48740.2	1	0	1	1	0	1	0
Caribbean	Bermuda	BMU	1982	48976.7	43307.4	56930.7	31801.5	58197.9	40422.3	51359.9	29115.4	49447.1	1	0	1	1	0	1	0
Caribbean	Bermuda	BMU	1983	49248.9	43555.3	57238.6	31989.2	58519	40637.3	52012	29273	49380.9	1	0	1	1	0	1	0
Caribbean	Bermuda	BMU	1984	48753.7	42820.8	56531	31940.2	57789.8	40145.4	51886.4	28910.7	47665.2	1	0	1	1	0	1	0
Caribbean	Bermuda	BMU	1985	49979.7	43513.3	57740.6	33168.1	59030.5	40978.1	50483.7	29530.1	50526.2	1	0	1	1	0	1	0
Caribbean	Bermuda	BMU	1986	51551	45187.1	59646.7	33996.8	61009.5	42305.4	52997.5	30505.9	52057.9	1	0	1	1	0	1	0
Caribbean	Bermuda	BMU	1987	53206.5	46444.2	61411.9	35369.7	62838.1	43528.8	54128.8	31409.7	53794.1	1	0	1	1	0	1	0
Caribbean	Bermuda	BMU	1988	53912.9	46969.1	62156.3	35968.3	63614.1	44046.5	55460.8	31790.7	53655.7	1	0	1	1	0	1	0
Caribbean	Bermuda	BMU	1989	53482.5	46568.7	61663.2	35682.4	63101.9	43703.9	54865.7	31538.3	53302	1	0	1	1	0	1	0
Caribbean	Bermuda	BMU	1990	51909.7	45267.3	59931.2	34488.2	61309.7	42504	54059.9	30651.5	51090.4	1	0	1	1	0	1	0
Caribbean	Bermuda	BMU	1991	51067	44489.7	58973	33919.4	60308.5	41834.7	51721.8	30161.1	51586.2	1	0	1	1	0	1	0
Caribbean	Bermuda	BMU	1992	49771.4	43433.8	57551.1	32921.6	58841.5	40850.4	51690.9	29433	49177.6	1	0	1	1	0	1	0
Caribbean	Bermuda	BMU	1993	51260.4	44934.9	59319.2	33788.9	60673.1	42079.4	53246.1	30338.2	51220.6	1	0	1	1	0	1	0
Caribbean	Bermuda	BMU	1994	51480.3	44999.1	59504.6	34071.2	60865.1	42207.3	53303.2	30433.1	51261.1	1	0	1	1	0	1	0
Caribbean	Bermuda	BMU	1995	53457.2	47179.8	61938.3	35047.4	63386.1	43898	55287.3	31679.2	54572.9	1	0	1	1	0	1	0
Caribbean	Bermuda	BMU	1996	54942.6	48600.4	63659.5	35998.2	65170.1	45091.8	56646.1	32560.5	56594.5	1	0	1	1	0	1	0
Caribbean	Bermuda	BMU	1997	56176.4	50519.7	65430.7	36087.9	67010.5	46325.7	59169.4	33467.3	58922.3	1	0	1	1	0	1	0
Caribbean	Bermuda	BMU	1998	58442.9	52355.3	67897.8	37858.3	69572.5	48034	61391.5	34730.5	60944.1	1	0	1	1	0	1	0
Caribbean	Bermuda	BMU	1999	59064.5	53800.1	69003	37467.6	70722.8	48805.6	63379.8	35296.4	62724	1	0	1	1	0	1	0
Caribbean	Bermuda	BMU	2000	61092.9	55273.2	71132.5	39211.1	72935.2	50277.4	65127.1	36386.8	64305.7	1	1	1	1	0	1	0
Caribbean	Bermuda	BMU	2001	61926.8	56036.1	72078.5	39783.6	73918.4	50931.9	66015	36871.1	65222.1	1	1	1	1	0	1	0
Caribbean	Bermuda	BMU	2002	65044.3	58520	75443.1	42273.4	77416.3	53256.3	68864	38594.1	68101.8	1	0	1	1	0	1	0
Caribbean	Bermuda	BMU	2003	66542.5	59934.1	77159.1	43266.7	79201.6	54442.4	70535	39472.9	69794.4	1	0	1	1	0	1	0
Caribbean	Bermuda	BMU	2004	68549.8	61803.2	79444.7	44624.5	81580.1	56021.1	72751.2	40643.3	72015.2	1	0	1	1	0	1	0
Caribbean	Bermuda	BMU	2005	71568	64725.5	82928.4	46567.8	85207.7	58426.4	76233.2	42427.4	75515.8	1	0	1	1	0	1	0
Caribbean	Bermuda	BMU	2006	75151.8	68332.1	87120.6	48757.8	89577.2	61319.6	80819.8	44574.4	79602.1	1	0	1	1	0	1	0
Caribbean	Bermuda	BMU	2007	77844.4	70952.2	90225.4	50493.5	92814.2	63459.4	83951	46164.7	82740.8	1	0	1	1	0	1	0
Caribbean	Bermuda	BMU	2008	77778.9	70881.9	90147.7	50458.3	92730.7	63404.7	83438.4	46124.8	83082.5	1	0	1	1	0	1	0
Caribbean	Bermuda	BMU	2009	77888	69453.7	89523.4	52091	92049.7	62951.9	76441.8	45805.7	86113.6	1	0	1	1	0	1	0
Caribbean	Bermuda	BMU	2010	79963.9	71313.3	91904.5	53509.2	94478	64550.8	78487.1	47023.6	88429.2	1	1	1	1	1	1	1
Caribbean	Bermuda	BMU	2011	82420.8	73513.2	94723.3	55184	97355.1	66452.9	80906.9	48465.3	91167.3	1	1	1	1	1	1	1
Caribbean	Bermuda	BMU	2012	85137.4	75945.3	97840.3	57034.7	100537	68559.5	83582.2	50059.5	94194.1	1	1	1	1	1	1	1
Caribbean	Bermuda	BMU	2013	87985.8	78495.5	101108	58975.7	103874	70766.7	86387.4	51731	97368.1	1	1	1	1	1	1	1
Caribbean	Bermuda	BMU	2014	90956.4	81155.3	104516	61000.8	107352	73066.6	89313.1	53474.1	100679	1	1	1	1	1	1	1
Caribbean	Bermuda	BMU	2015	94026.4	83904.4	108038	63094.9	110946	75440.6	92337	55275.4	104101	1	1	1	1	1	1	1
Latin America, Andean	Bolivia	BOL	1950	2916.95	824.644	2562.32	3233.28	2955.25	1919.36	910.898	712.111	850.922	1	0	1	0	1	1	1
Latin America, Andean	Bolivia	BOL	1951	3066.14	862.069	2675.5	3431.55	3091.36	2012.63	952.699	743.617	889.892	1	0	1	0	1	1	1
Latin America, Andean	Bolivia	BOL	1952	3058.35	865.815	2688.84	3383.66	3102.54	2030.65	956.737	747.278	893.431	1	0	1	0	1	1	1
Latin America, Andean	Bolivia	BOL	1953	2680.58	780.387	2435.84	2824.42	2781.47	1800.02	860.075	676.647	804.438	1	0	1	0	1	1	1
Latin America, Andean	Bolivia	BOL	1954	2686.03	783.826	2447.71	2819.64	2790.73	1798.82	863.47	679.894	808.114	1	0	1	0	1	1	1
Latin America, Andean	Bolivia	BOL	1955	2801.22	812.165	2533.87	2978.12	2891.67	1853.42	894.712	703.847	837.935	1	0	1	0	1	1	1
Latin America, Andean	Bolivia	BOL	1956	2647.65	772.145	2414.82	2790.01	2738.12	1705.92	848.635	670.581	797.219	1	0	1	0	1	1	1
Latin America, Andean	Bolivia	BOL	1957	2589.84	754.185	2361.53	2741.72	2666.28	1613.77	827.328	655.65	779.577	1	0	1	0	1	1	1
Latin America, Andean	Bolivia	BOL	1958	2553.76	750.763	2353.3	2656.46	2651.53	1615.9	823.405	653.302	775.581	1	0	1	0	1	1	1
Latin America, Andean	Bolivia	BOL	1959	2556.79	749.023	2348.87	2681.35	2640.16	1575.18	820.488	651.995	774.587	1	0	1	0	1	1	1
Latin America, Andean	Bolivia	BOL	1960	2596.28	762.073	2389.85	2713.79	2685.22	1606.26	834.798	663.355	788.065	1	0	1	0	0	1	1
Latin America, Andean	Bolivia	BOL	1961	2605.59	763.366	2399.84	2725.44	2691.5	1603	832.925	666.067	791.105	1	0	1	0	0	1	1
Latin America, Andean	Bolivia	BOL	1962	2665.89	785.241	2462.42	2771.3	2763.94	1654.18	860.138	683.453	812.133	1	0	1	0	0	1	1
Latin America, Andean	Bolivia	BOL	1963	2780.07	816.085	2554.87	2912.39	2872.94	1720.4	895.17	709.158	843.928	1	0	1	0	0	1	1
Latin America, Andean	Bolivia	BOL	1964	2842.52	835.485	2613	2975.3	2939.27	1761.92	917.576	725.292	863.587	1	0	1	0	0	1	1
Latin America, Andean	Bolivia	BOL	1965	2923.58	860.001	2683.43	3066.43	3020.87	1805.72	947.434	744.856	887.713	1	0	1	0	0	1	1
Latin America, Andean	Bolivia	BOL	1966	3045.05	894.244	2786.52	3205.56	3143.07	1891.03	986.174	773.525	923.033	1	0	1	0	0	1	1
Latin America, Andean	Bolivia	BOL	1967	3189.28	932.05	2897.24	3396	3274.6	1962.05	1030.29	804.32	961.538	1	0	1	0	0	1	1
Latin America, Andean	Bolivia	BOL	1968	2880.69	846.238	2729.66	2854.9	3057.51	2078.73	884.103	757.525	897.087	1	0	1	0	0	1	1
Latin America, Andean	Bolivia	BOL	1969	2913.1	855.607	2766.32	2876.73	3096.23	2119.61	890.239	767.668	908.913	1	0	1	0	0	1	1
Latin America, Andean	Bolivia	BOL	1970	2869.61	844.232	2755.61	2777.26	3075.98	2176.37	864.897	764.606	903.193	1	0	1	0	0	1	0
Latin America, Andean	Bolivia	BOL	1971	2930.56	864.55	2812.9	2838.25	3140.53	2204.42	886.941	780.501	926.207	1	0	1	0	0	1	0
Latin America, Andean	Bolivia	BOL	1972	3051.12	907.036	2921.89	2962.84	3268.63	2260.47	934.462	810.811	975.837	1	0	1	0	0	1	0
Latin America, Andean	Bolivia	BOL	1973	3157.46	935.939	3015.82	3078.54	3378.03	2356.88	964.109	836.913	1006.79	1	0	1	0	0	1	0
Latin America, Andean	Bolivia	BOL	1974	3198.53	942.488	3055.2	3120.31	3420.09	2418.14	968.392	847.805	1011.27	1	0	1	0	0	1	0
Latin America, Andean	Bolivia	BOL	1975	3336.12	984.909	3176.44	3268.88	3563.05	2515.91	1014.15	881.523	1059.05	1	0	1	0	0	1	0
Latin America, Andean	Bolivia	BOL	1976	3450.17	1008.26	3271.3	3406.03	3673.17	2647.03	1035.53	907.877	1081.38	1	0	1	0	0	1	0
Latin America, Andean	Bolivia	BOL	1977	3530.48	1032.31	3342.74	3494.3	3754.41	2691.1	1061.12	927.703	1108.11	1	0	1	0	0	1	0
Latin America, Andean	Bolivia	BOL	1978	3524.6	1030.62	3351.72	3463.53	3758.56	2714.51	1057.46	930.111	1104.28	1	0	1	0	0	1	0
Latin America, Andean	Bolivia	BOL	1979	3485.64	1011.37	3313.28	3439.89	3703.76	2651.6	1034.51	919.288	1080.31	1	0	1	0	0	1	0
Latin America, Andean	Bolivia	BOL	1980	3390.98	979.039	3237.6	3331.55	3603.78	2572	997.433	898.09	1041.6	1	0	0	0	0	1	0
Latin America, Andean	Bolivia	BOL	1981	3353.3	965.895	3212.6	3312.39	3534.9	2547.06	978.368	891.017	1028.3	1	0	0	0	0	1	0
Latin America, Andean	Bolivia	BOL	1982	3173.61	910.888	3067.01	3130.5	3323.31	2394.09	919.806	850.34	962.518	1	0	0	0	0	1	0
Latin America, Andean	Bolivia	BOL	1983	2980.95	857.809	2919.57	2901.42	3121.85	2249.26	864.047	809.17	900.208	0	0	0	0	0	0	0
Latin America, Andean	Bolivia	BOL	1984	3029.47	867.59	3184.98	2853.58	3049.86	2234.03	844.122	882.731	875.916	0	0	0	0	0	0	0
Latin America, Andean	Bolivia	BOL	1985	2946.24	842.677	3127.67	2776.34	2934.7	2180.82	812.247	866.848	848.935	0	0	0	0	0	0	0
Latin America, Andean	Bolivia	BOL	1986	2806.6	803.748	2984.35	2638.12	2797.33	2074.04	774.228	827.127	809.888	0	0	0	0	0	0	0
Latin America, Andean	Bolivia	BOL	1987	2828.94	806.288	2995	2688.16	2803.65	2088.57	775.977	830.078	812.81	0	0	0	0	0	0	0
Latin America, Andean	Bolivia	BOL	1988	2845.86	812.032	3019.21	2696.85	2821.52	2124.41	780.922	836.789	818.384	0	0	0	0	0	0	0
Latin America, Andean	Bolivia	BOL	1989	2894.45	824.529	3069.58	2750.74	2863.03	2138.36	792.412	850.749	830.427	0	0	0	0	0	0	0
Latin America, Andean	Bolivia	BOL	1990	2958.46	843.903	3146.27	2801.02	2928.09	2197.48	810.42	872.003	849.288	0	0	0	0	0	0	0
Latin America, Andean	Bolivia	BOL	1991	3040.29	868.779	3244.24	2864.75	3011.88	2261.91	833.61	899.155	873.573	0	0	0	0	0	0	0
Latin America, Andean	Bolivia	BOL	1992	3021.18	863.548	3230.32	2842.26	2990.97	2246.33	827.821	895.296	867.525	0	0	0	0	0	0	0
Latin America, Andean	Bolivia	BOL	1993	3073.21	878.202	3274.54	2898.14	3046.95	2287.35	843.316	907.553	883.74	0	0	0	0	0	0	0
Latin America, Andean	Bolivia	BOL	1994	3142.75	896.732	3332.11	2979.35	3116.79	2343.73	862.646	923.511	904.041	0	0	0	0	0	0	0
Latin America, Andean	Bolivia	BOL	1995	3210.57	916.031	3391.12	3050.44	3190.14	2400.68	882.946	939.865	925.282	0	0	0	0	0	0	0
Latin America, Andean	Bolivia	BOL	1996	3267	933.269	3440.58	3103.26	3257.15	2453.41	901.494	953.573	944.739	0	0	0	0	0	0	0
Latin America, Andean	Bolivia	BOL	1997	3338.76	956.565	3510.71	3159.42	3346.16	2522.16	926.13	973.009	970.557	0	0	0	0	0	0	0
Latin America, Andean	Bolivia	BOL	1998	3414.51	981.422	3584.84	3217.21	3441.47	2597.91	952.509	993.556	998.2	0	0	0	0	0	0	0
Latin America, Andean	Bolivia	BOL	1999	3365.44	964.383	3515.35	3195.7	3385.27	2554.07	936.955	974.295	981.9	0	0	0	0	0	0	0
Latin America, Andean	Bolivia	BOL	2000	3381.24	967.54	3520.27	3223.89	3399.57	2561.44	940.913	975.658	986.049	0	0	0	0	0	0	0
Latin America, Andean	Bolivia	BOL	2001	3373.64	963.12	3498.05	3235.81	3387.04	2550.85	937.445	969.5	982.414	0	0	0	0	0	0	0
Latin America, Andean	Bolivia	BOL	2002	3380.9	966.47	3503.87	3236.89	3401.93	2559.47	941.565	971.114	986.731	0	0	0	0	0	0	0
Latin America, Andean	Bolivia	BOL	2003	3407.56	972.277	3518.66	3278.58	3425.43	2575.18	948.07	975.213	993.549	0	0	0	0	0	0	0
Latin America, Andean	Bolivia	BOL	2004	3483.71	992.457	3585.45	3366.11	3499.58	2629.95	968.591	993.723	1015.05	0	0	0	0	0	0	0
Latin America, Andean	Bolivia	BOL	2005	3616.84	1031.84	3664.31	3428.71	3757.49	2692.46	1039.98	1015.58	1039.98	0	0	0	0	0	0	0
Latin America, Andean	Bolivia	BOL	2006	3717.51	1059.84	3760.3	3535.38	3856.85	2767.35	1067.48	1042.18	1069.85	0	0	0	0	0	0	0
Latin America, Andean	Bolivia	BOL	2007	3753.11	1071.48	3851.8	3619.77	3787.74	2840.65	1048.25	1067.54	1098.64	0	0	0	0	0	0	0
Latin America, Andean	Bolivia	BOL	2008	3900.54	1117.49	4007.03	3744.31	3950.28	2958.96	1096.11	1110.57	1145.78	0	0	0	0	0	0	0
Latin America, Andean	Bolivia	BOL	2009	3955.84	1134.2	4060.63	3793.85	4013.04	3000.24	1113.2	1125.42	1163.98	0	0	0	1	0	0	0
Latin America, Andean	Bolivia	BOL	2010	4037.76	1157.65	4144.16	3874.37	4094.74	3054.28	1135.89	1148.57	1188.48	0	1	1	1	1	0	1
Latin America, Andean	Bolivia	BOL	2011	4137.63	1186.25	4248.02	3971.2	4193.66	3119.24	1163.38	1177.36	1218.03	0	1	1	1	1	0	1
Latin America, Andean	Bolivia	BOL	2012	4240.02	1215.58	4354.56	4070.49	4295.03	3185.62	1191.54	1206.88	1248.32	0	1	1	1	1	0	1
Latin America, Andean	Bolivia	BOL	2013	4344.95	1245.63	4463.76	4172.26	4398.83	3253.4	1220.38	1237.15	1279.37	0	1	1	1	1	0	1
Latin America, Andean	Bolivia	BOL	2014	4452.4	1276.41	4575.61	4276.51	4505.08	3322.58	1249.9	1268.15	1311.17	0	1	1	1	1	0	1
Latin America, Andean	Bolivia	BOL	2015	4562.6	1307.97	4690.38	4383.45	4613.99	3393.29	1280.16	1299.96	1343.79	0	1	1	1	1	0	1
Latin America, Tropical	Brazil	BRA	1950	2258.58	1278.68	2382.04	1980.14	2413.56	1671.72	1257.34	1337.36	1241.34	1	0	1	0	1	1	1
Latin America, Tropical	Brazil	BRA	1951	2307.98	1305.45	2431.42	2029.4	2463.13	1702.1	1283.55	1365.06	1267.74	1	0	1	0	1	1	1
Latin America, Tropical	Brazil	BRA	1952	2416.31	1356.54	2523.94	2165.3	2559.68	1752.24	1333.8	1417.06	1318.76	1	0	1	0	1	1	1
Latin America, Tropical	Brazil	BRA	1953	2439.76	1374.59	2558.14	2168.48	2592.67	1784.17	1351.59	1436.21	1335.98	1	0	1	0	1	1	1
Latin America, Tropical	Brazil	BRA	1954	2554.11	1430.17	2658.87	2305.22	2698.25	1847.6	1406.53	1492.84	1391.15	1	0	1	0	1	1	1
Latin America, Tropical	Brazil	BRA	1955	2637.77	1477.59	2745.68	2378.57	2789.06	1925.74	1453.97	1541.63	1437.18	1	0	1	0	1	1	1
Latin America, Tropical	Brazil	BRA	1956	2636.28	1476.54	2745.03	2381.34	2782.47	1896.44	1451.58	1541.11	1436.95	1	0	1	0	1	1	1
Latin America, Tropical	Brazil	BRA	1957	2787.51	1551.1	2879.86	2557.2	2925.47	1994.12	1525.78	1616.94	1510.58	1	0	1	0	1	1	1
Latin America, Tropical	Brazil	BRA	1958	2892.67	1613.09	2993.12	2639.28	3045.61	2111.21	1588.35	1680.65	1570.26	1	0	1	0	1	1	1
Latin America, Tropical	Brazil	BRA	1959	3017.78	1680.63	3115.87	2761.65	3175.81	2221	1656.08	1749.7	1636.11	1	0	1	0	1	1	1
Latin America, Tropical	Brazil	BRA	1960	3140.76	1748.12	3238.59	2877.67	3306.01	2334.86	1723.87	1818.72	1701.76	1	0	1	0	0	1	1
Latin America, Tropical	Brazil	BRA	1961	3378.99	1860.41	3429.41	3193.07	3514.5	2437.27	1846.22	1926.17	1808.85	1	0	1	0	0	1	1
Latin America, Tropical	Brazil	BRA	1962	3455.43	1899.04	3506.19	3266.26	3593.86	2510.96	1877.9	1969.28	1849.93	1	0	1	0	0	1	1
Latin America, Tropical	Brazil	BRA	1963	3488.92	1889.55	3508.9	3370.62	3587.25	2463.23	1846.15	1970.57	1851.95	1	0	1	0	0	1	1
Latin America, Tropical	Brazil	BRA	1964	3526.11	1904.74	3542.94	3417.84	3617.56	2472.18	1854.65	1989.55	1870.03	1	0	1	0	0	1	1
Latin America, Tropical	Brazil	BRA	1965	3599.75	1920.86	3582.26	3564.26	3652.72	2448.39	1858.47	2011.49	1892.61	1	0	1	0	0	1	1
Latin America, Tropical	Brazil	BRA	1966	3657.8	1953.22	3650.22	3601.61	3721.57	2526.74	1881.84	2049.62	1928.2	1	0	1	0	0	1	1
Latin America, Tropical	Brazil	BRA	1967	3736.14	1990.23	3718.02	3700.6	3789.8	2553.97	1917.64	2087.64	1965.4	1	0	1	0	0	1	1
Latin America, Tropical	Brazil	BRA	1968	4001.16	2132.52	3949.93	4008.61	4044.93	2704.25	2084.47	2218.25	2094.83	1	0	1	0	0	1	1
Latin America, Tropical	Brazil	BRA	1969	4172.75	2249.02	4134.09	4136.83	4247.32	2859.84	2229.35	2321.95	2195.75	1	0	1	0	0	1	1
Latin America, Tropical	Brazil	BRA	1970	4456.9	2386.98	4376.05	4480.76	4513.9	3056.72	2372.27	2458.23	2330.44	1	0	1	0	0	1	0
Latin America, Tropical	Brazil	BRA	1971	4813.05	2579.65	4682.07	4903.88	4853.22	3278.47	2575.85	2630.73	2532.36	1	0	1	0	0	1	0
Latin America, Tropical	Brazil	BRA	1972	5205.32	2802	5026.26	5352.15	5237.54	3537.88	2813.44	2824.81	2767.73	1	0	1	0	0	1	0
Latin America, Tropical	Brazil	BRA	1973	5715.44	3098.48	5472.62	5932.42	5741.27	3880.12	3138.17	3076.64	3080.63	1	0	1	0	0	1	0
Latin America, Tropical	Brazil	BRA	1974	6033.83	3274.6	5745.86	6309.15	6046.47	4080.94	3339.02	3230.68	3254.1	1	0	1	0	0	1	0
Latin America, Tropical	Brazil	BRA	1975	6158.5	3360.27	5879.9	6404.94	6190.67	4187.38	3432.15	3306.08	3342.57	1	0	1	0	0	1	0
Latin America, Tropical	Brazil	BRA	1976	6611.76	3598.88	6251.33	6974.56	6609.38	4469.62	3681.44	3515.59	3599.6	1	0	1	0	0	1	0
Latin America, Tropical	Brazil	BRA	1977	6733	3682.31	6381.16	7069.65	6748.2	4565.36	3769.18	3588.6	3689.15	1	0	1	0	0	1	0
Latin America, Tropical	Brazil	BRA	1978	6875.01	3744.89	6505.05	7241.75	6878.24	4678.41	3793.96	3658.22	3782.48	1	0	1	0	0	1	0
Latin America, Tropical	Brazil	BRA	1979	7172.07	3901.42	6759.15	7596.11	7160.95	4889.96	3958.41	3801.42	3944.42	1	0	1	0	0	1	0
Latin America, Tropical	Brazil	BRA	1980	7580.67	4143.06	7123.02	8046.65	7572.34	5195.03	4213.77	4006.69	4208.72	1	0	0	0	0	1	0
Latin America, Tropical	Brazil	BRA	1981	7066.89	3883.45	6746.89	7381.35	7072.43	4849.57	3919.93	3793.66	3936.77	1	0	0	0	0	1	0
Latin America, Tropical	Brazil	BRA	1982	6981.76	3834.07	6687.71	7307.37	6950.21	4762.83	3864.09	3759.79	3878.34	1	0	0	0	0	1	0
Latin America, Tropical	Brazil	BRA	1983	6614.89	3645.07	6411.21	6871.77	6561.7	4498.14	3652.31	3603.18	3679.74	1	0	0	0	0	1	0
Latin America, Tropical	Brazil	BRA	1984	6764.46	3753.01	6579.29	6958	6756.08	4643.23	3767.83	3697.74	3793.45	1	0	0	0	0	1	0
Latin America, Tropical	Brazil	BRA	1985	7042.72	3947.07	6872.46	7116.42	7139.28	4913.96	3973.22	3862.99	4005.01	1	0	0	0	0	1	0
Latin America, Tropical	Brazil	BRA	1986	7545.98	4169.63	7250.1	7833.99	7553.84	5201.66	4214.99	4075.88	4218.03	1	0	0	0	0	1	0
Latin America, Tropical	Brazil	BRA	1987	7620.54	4228.71	7347.81	7839.83	7673.98	5269.53	4273.23	4130.66	4282.23	1	0	0	0	0	1	0
Latin America, Tropical	Brazil	BRA	1988	7451.51	4152.36	7242.28	7588.71	7523.54	5154.55	4186.4	4070.6	4200.08	1	0	0	0	0	1	0
Latin America, Tropical	Brazil	BRA	1989	7491.29	4207.16	7327.44	7514.71	7631.72	5223.68	4247.67	4118.29	4255.54	1	0	0	0	0	1	0
Latin America, Tropical	Brazil	BRA	1990	7124.29	3978.95	7013.68	7180.6	7178.58	4920.06	3995.46	3940.61	4000.77	1	0	0	0	0	1	0
Latin America, Tropical	Brazil	BRA	1991	7104.94	3968.59	7014.25	7132.75	7167.81	4891.15	3989.46	3940.5	3975.8	1	0	0	0	0	1	0
Latin America, Tropical	Brazil	BRA	1992	6976.62	3896.55	6923.8	6983.68	7022.38	4799.97	3908.52	3889.01	3892.13	0	0	0	0	0	0	0
Latin America, Tropical	Brazil	BRA	1993	7267.71	4062.94	7368.24	7196.84	7238.06	4937.49	4028.56	4138.64	4021.62	0	0	0	0	0	0	0
Latin America, Tropical	Brazil	BRA	1994	7553.98	4226.06	7669.59	7482.73	7509.61	5162.04	4177.22	4307.9	4193.04	0	0	0	0	0	0	0
Latin America, Tropical	Brazil	BRA	1995	7744.87	4342.04	7870.01	7640.94	7723.67	5295.74	4301.03	4420.48	4304.6	0	0	0	0	0	0	0
Latin America, Tropical	Brazil	BRA	1996	7793.76	4367.98	7917.68	7692.33	7771.28	5365.91	4325.52	4447.25	4331.16	0	0	0	0	0	0	0
Latin America, Tropical	Brazil	BRA	1997	7933.88	4447.38	8061.55	7826.72	7913.36	5485.49	4403.73	4528.06	4410.36	0	0	0	0	0	0	0
Latin America, Tropical	Brazil	BRA	1998	7829.49	4382.78	7944.79	7744.86	7798.81	5414.21	4339.44	4462.48	4346.41	0	0	0	0	0	0	0
Latin America, Tropical	Brazil	BRA	1999	7721.38	4336.35	7846.78	7613.45	7703.9	5377.02	4307.97	4407.43	4293.65	0	0	0	0	0	0	0
Latin America, Tropical	Brazil	BRA	2000	7925.03	4451.36	8064.06	7790.53	7920.5	5532.24	4410.33	4529.47	4414.28	0	0	0	0	0	0	0
Latin America, Tropical	Brazil	BRA	2001	7927.92	4442.43	8050.42	7821.93	7911.43	5524.67	4396.12	4521.81	4409.35	0	0	0	0	0	0	0
Latin America, Tropical	Brazil	BRA	2002	8033.14	4501.21	8144.38	7945.03	8010.01	5552.34	4464.78	4574.59	4464.27	0	0	0	0	0	0	0
Latin America, Tropical	Brazil	BRA	2003	7968.64	4488.29	8118.14	7793.46	7994.32	5535.85	4449.61	4559.85	4455.42	0	0	0	0	0	0	0
Latin America, Tropical	Brazil	BRA	2004	8320.25	4680.67	8458.65	8158.04	8344.06	5772.05	4640.55	4751.11	4650.34	0	0	0	0	0	0	0
Latin America, Tropical	Brazil	BRA	2005	8486.24	4770.9	8603.36	8349.95	8505.42	5877.83	4740.03	4832.39	4740.27	0	0	0	0	0	0	0
Latin America, Tropical	Brazil	BRA	2006	8742.42	4909.01	8876.83	8606.51	8743.92	6033.89	4867.75	4986	4873.27	0	0	0	0	0	0	0
Latin America, Tropical	Brazil	BRA	2007	9178.71	5151.8	9313.58	9041.7	9180.84	6195.96	5107.3	5231.31	5116.78	0	0	0	0	0	0	0
Latin America, Tropical	Brazil	BRA	2008	9523.03	5363.04	9689.9	9317.37	9561.83	6428.95	5318.66	5442.68	5327.77	0	0	0	0	0	0	0
Latin America, Tropical	Brazil	BRA	2009	9448.18	5298.95	9577.96	9352.81	9413.78	6405.81	5247.54	5379.81	5269.5	0	0	0	1	0	0	0
Latin America, Tropical	Brazil	BRA	2010	10023.3	5622.27	10205.4	9902.56	9961.98	6728.79	5553.62	5732.25	5580.94	0	1	1	1	1	0	1
Latin America, Tropical	Brazil	BRA	2011	10336.1	5797.75	10535	10210	10263.5	6907.11	5721.96	5917.37	5753.93	0	1	1	1	1	0	1
Latin America, Tropical	Brazil	BRA	2012	10664.5	5981.94	10881.7	10532.3	10579.5	7093.26	5898.4	6112.13	5935.3	0	1	1	1	1	0	1
Latin America, Tropical	Brazil	BRA	2013	11002.9	6171.77	11239.5	10864.4	10904.8	7284.22	6080.08	6313.06	6122.19	0	1	1	1	1	0	1
Latin America, Tropical	Brazil	BRA	2014	11361.3	6372.85	11619.5	11215.5	11248.8	7485.26	6272.18	6526.52	6319.84	0	1	1	1	1	0	1
Latin America, Tropical	Brazil	BRA	2015	11807.7	6623.52	12099.7	11648.4	11675	7732.49	6510.18	6796.26	6564.14	0	1	1	1	1	0	1
Caribbean	Barbados	BRB	1950	6182.86	3885.26	6710.97	5883.35	5954.26	5017.46	3459.36	4469.33	3727.08	1	1	1	1	1	1	1
Caribbean	Barbados	BRB	1951	6334.71	3980.71	6874.93	6030.77	6098.43	5134.04	3544.43	4578.47	3819.23	1	1	1	1	1	1	1
Caribbean	Barbados	BRB	1952	6498.87	4083.9	7052.21	6190.05	6254.36	5260.28	3636.39	4696.48	3918.82	1	1	1	1	1	1	1
Caribbean	Barbados	BRB	1953	6687.63	4202.54	7256.12	6372.93	6433.84	5406.06	3742.11	4832.22	4033.29	1	1	1	1	1	1	1
Caribbean	Barbados	BRB	1954	6883.46	4325.63	7467.65	6562.72	6620	5557.16	3851.8	4973.04	4152.05	1	1	1	1	1	1	1
Caribbean	Barbados	BRB	1955	7060.44	4436.88	7658.69	6734.71	6787.91	5692.66	3950.95	5100.2	4259.48	1	1	1	1	1	1	1
Caribbean	Barbados	BRB	1956	7301.75	4588.55	7919.45	6968.27	7017.54	5879.61	4086.11	5273.8	4405.76	1	1	1	1	1	1	1
Caribbean	Barbados	BRB	1957	7445.87	4679.15	8074.74	7109.24	7153.62	5987.9	4166.87	5377.15	4493.42	1	1	1	1	1	1	1
Caribbean	Barbados	BRB	1958	7581.16	4764.2	8220.42	7241.92	7281.14	6088.81	4242.7	5474.1	4575.79	1	1	1	1	1	1	1
Caribbean	Barbados	BRB	1959	7708.49	4844.25	8357.43	7367.11	7400.93	6183.06	4314.09	5565.27	4653.38	1	1	1	1	1	1	1
Caribbean	Barbados	BRB	1960	7997.19	5025.71	8669.33	7646.72	7675.51	6406.33	4475.78	5772.91	4828.43	1	0	1	1	1	1	1
Caribbean	Barbados	BRB	1961	8501.51	5318	9141.58	8251.01	8111.93	6774.24	4745.26	6087.94	5120.81	1	0	1	1	1	1	1
Caribbean	Barbados	BRB	1962	8857.63	5527.01	9482.02	8666.92	8423.95	7034.75	4936.47	6314.97	5329.58	1	0	1	1	1	1	1
Caribbean	Barbados	BRB	1963	8544.8	5363.4	9236.16	8216.85	8181.4	6817.97	4777.2	6150.51	5162.49	1	0	1	1	1	1	1
Caribbean	Barbados	BRB	1964	8752.14	5490.2	9447.83	8437.46	8371.12	6972.81	4890.81	6291.54	5288.25	1	0	1	1	1	1	1
Caribbean	Barbados	BRB	1965	9433.52	5881.1	10074.8	9272.3	8953.45	7464.65	5252.6	6709.89	5680.81	1	0	1	1	1	1	1
Caribbean	Barbados	BRB	1966	9634.89	6004.76	10281.6	9484.89	9138.21	7614.55	5363.03	6847.63	5803.62	1	0	1	1	1	1	1
Caribbean	Barbados	BRB	1967	10704.4	6606.21	11234.9	10846.9	10031.5	8373.28	5923.86	7483.92	6410.85	1	0	1	1	1	1	1
Caribbean	Barbados	BRB	1968	11452.8	7027.81	11904.5	11797.1	10656.9	8901.51	6315.7	7930.83	6836.88	1	0	1	1	1	1	1
Caribbean	Barbados	BRB	1969	12280	7489.66	12634.6	12864.6	11340.9	9479.95	6746.06	8418.14	7304.78	1	0	1	1	1	1	1
Caribbean	Barbados	BRB	1970	13337.1	8071.37	13546.9	14264	12200.6	10209.7	7290.76	9027.18	7896.16	1	0	1	1	1	1	0
Caribbean	Barbados	BRB	1971	13346.8	8074.4	13581.1	14239.2	12220	10215.5	7295.01	9049.37	7878.81	1	0	1	1	1	1	0
Caribbean	Barbados	BRB	1972	13353.7	8116.5	13649.7	14138.8	12272.5	10245.4	7317.21	9094.6	7937.7	1	0	1	1	1	1	0
Caribbean	Barbados	BRB	1973	13980.6	8295.21	14048.3	15252.5	12640.9	10568.4	7559.35	9360.18	7966.09	1	0	1	1	1	1	0
Caribbean	Barbados	BRB	1974	14550.1	8200.01	14162.4	16753.5	12734.6	10679.7	7643.65	9434.98	7521.39	1	0	1	1	1	1	0
Caribbean	Barbados	BRB	1975	14232.5	8220.1	14116	15904.7	12676.9	10598.7	7582.37	9403.58	7674.36	1	0	1	1	1	1	0
Caribbean	Barbados	BRB	1976	14791.5	8330.54	14420	17000.8	12953.5	10844.5	7767.04	9605.81	7618.76	1	0	1	1	1	1	0
Caribbean	Barbados	BRB	1977	15257.5	8603.1	14853	17564.8	13354.8	11174.7	8014.68	9894.71	7899.91	1	0	1	1	1	1	0
Caribbean	Barbados	BRB	1978	15829.6	8942.96	15382.2	18257.8	13848.7	11582.6	8321.12	10248	8259.75	1	0	1	1	1	1	0
Caribbean	Barbados	BRB	1979	16692.4	9367.85	16077.5	19497.3	14502.4	12134.3	8736.57	10712.3	8654.67	1	0	1	1	1	1	0
Caribbean	Barbados	BRB	1980	17630	9798.24	16797.3	20912.9	15180	12709.2	9170.54	11192.9	9031.26	0	0	1	1	1	0	0
Caribbean	Barbados	BRB	1981	17371	9606.76	16478.2	20643	14992	12501.6	9013.9	10980.3	8826.08	0	0	1	1	1	0	0
Caribbean	Barbados	BRB	1982	16448.2	9118.7	15670.8	19295.2	14378.7	11894.3	8556.05	10442.3	8357.76	0	0	1	1	1	0	0
Caribbean	Barbados	BRB	1983	16447.9	9141.48	15749.2	19157.2	14437.2	11912.5	8569.53	10494.5	8360.38	0	0	1	1	1	0	0
Caribbean	Barbados	BRB	1984	16906.5	9439.27	16316.4	19551.6	14851.4	12257	8828.83	10872.5	8616.48	0	0	1	1	1	0	0
Caribbean	Barbados	BRB	1985	17163.2	9531.59	16495.9	19957	15036.7	12397.7	8934.97	10992.1	8667.73	0	0	1	1	1	0	0
Caribbean	Barbados	BRB	1986	17833.4	9979.07	17337.3	20528.1	15634.8	12907.6	9319.53	11552.8	9064.86	0	0	1	1	1	0	0
Caribbean	Barbados	BRB	1987	18189.6	10207.7	17787.9	20816.6	15964.2	13172.4	9519.4	11853	9250.63	0	0	1	1	1	0	0
Caribbean	Barbados	BRB	1988	18862.4	10547.8	18410.2	21706.3	16470.7	13605.9	9847.58	12267.7	9528.11	0	0	1	1	1	0	0
Caribbean	Barbados	BRB	1989	19578.8	10914.3	19073.1	22652.7	17010.7	14069.4	10199	12709.4	9834.44	0	0	1	1	1	0	0
Caribbean	Barbados	BRB	1990	18967.5	10554.6	18443.6	21866.9	16591.8	13644.4	9876.84	12290	9497.14	0	0	1	1	1	0	0
Caribbean	Barbados	BRB	1991	18100.3	10125	17724.3	20535.8	16040.8	13095.4	9461.08	11810.7	9103.18	0	0	1	1	1	0	0
Caribbean	Barbados	BRB	1992	16720.6	9467.3	16714.2	18304	15143.8	12232.7	8809.09	11137.6	8455.22	0	0	1	1	1	0	0
Caribbean	Barbados	BRB	1993	16949.3	9560.46	16847.8	18672.3	15327.8	12367.1	8910.54	11226.6	8544.23	0	0	1	1	1	0	0
Caribbean	Barbados	BRB	1994	16934	9552.86	16255.2	19184.1	15362.8	12358.4	8905.07	10831.7	8921.82	0	0	1	1	1	0	0
Caribbean	Barbados	BRB	1995	17748.4	9824.66	16583	20804.3	15857.7	12784.8	9227.74	11050.2	9196.06	0	0	1	1	1	0	0
Caribbean	Barbados	BRB	1996	18256.2	10181	17226.3	21193.4	16348.8	13184.4	9529.4	11478.8	9534.73	0	0	1	1	1	0	0
Caribbean	Barbados	BRB	1997	18963.1	10636.2	17938	21973.9	16977.4	13707.9	9925.6	11953	10030.1	0	0	1	1	1	0	0
Caribbean	Barbados	BRB	1998	19922	11162.3	18543.6	23493.5	17728.9	14346.8	10410.8	12356.6	10719.4	0	0	1	1	1	0	0
Caribbean	Barbados	BRB	1999	19863.8	11207.7	18569	23222.1	17800.5	14362.8	10422.8	12373.5	10826.8	0	0	1	1	1	0	0
Caribbean	Barbados	BRB	2000	20116.3	11426.2	18872.8	23372.5	18103.8	14587.9	10593.5	12575.9	11109.2	0	0	1	1	1	0	0
Caribbean	Barbados	BRB	2001	19779.2	11140.8	18335.7	23188.9	17812.8	14292.5	10369.6	12218.1	10834.8	0	0	1	1	1	0	0
Caribbean	Barbados	BRB	2002	19232.8	11127.7	18400.9	21593.7	17703.6	14126.8	10242.6	12261.5	10878.9	0	0	1	1	1	0	0
Caribbean	Barbados	BRB	2003	19399.9	11304.1	18705.2	21545.6	17948.9	14297.6	10371.9	12464.3	11076	0	0	1	1	1	0	0
Caribbean	Barbados	BRB	2004	20246.1	11753.9	19521.8	22597.6	18618.9	14858.5	10798.1	13008.4	11455.1	0	0	1	1	1	0	0
Caribbean	Barbados	BRB	2005	20927.6	12140.3	20226.8	23367.3	19188.6	15325.9	11153.6	13478.2	11789.1	0	0	0	1	1	0	0
Caribbean	Barbados	BRB	2006	21699.5	12542	20900.9	24401.8	19795.7	15828.7	11537	13927.4	12161.5	0	0	1	1	1	0	0
Caribbean	Barbados	BRB	2007	22122.8	12792.5	21645.2	24541.8	20181.3	16129.5	11765.8	14423.4	12188.2	0	0	1	1	1	0	0
Caribbean	Barbados	BRB	2008	22089.9	12763	21559.1	24509.7	20200.9	16101.3	11744.3	14366	12178.6	0	0	1	1	1	0	0
Caribbean	Barbados	BRB	2009	20840.4	12044.6	20318	22913.6	19289.7	15245.4	11091.8	13539	11503	0	0	1	1	1	0	0
Caribbean	Barbados	BRB	2010	20740.9	11977.1	20156.2	22850.4	19216.1	15170	11034.6	13431.1	11465.6	0	1	1	1	1	0	1
Caribbean	Barbados	BRB	2011	21288.5	12295.1	20698.5	23456.7	19710.2	15550.6	11324.3	13792.5	11768.6	0	1	1	1	1	0	1
Caribbean	Barbados	BRB	2012	21756.3	12565.5	21152.8	23981.6	20134.5	15874.4	11571.1	14095.2	12030	0	1	1	1	1	0	1
Caribbean	Barbados	BRB	2013	22234	12841.5	21616.6	24517.9	20567.5	16204.6	11823.1	14404.3	12297.1	0	1	1	1	1	0	1
Caribbean	Barbados	BRB	2014	22722.4	13123.7	22090.8	25066.4	21010	16541.9	12080.7	14720.3	12570.1	0	1	1	1	1	0	1
Caribbean	Barbados	BRB	2015	23221.4	13412	22575.3	25627	21461.9	16886	12343.9	15043.1	12849.2	0	1	1	1	1	0	1
Asia Pacific, High Income	Brunei Darussalam	BRN	1950	45861	23866	42680.2	50456	44446.8	31171.8	23427.9	23210.7	24959.3	1	1	1	1	1	1	1
Asia Pacific, High Income	Brunei Darussalam	BRN	1951	46055.1	23966.8	42854.2	50692.6	44618.5	31262.3	23527.1	23305	25068.3	1	1	1	1	1	1	1
Asia Pacific, High Income	Brunei Darussalam	BRN	1952	46311.3	24099.9	43085.9	50997.8	44850.2	31394.6	23657.9	23430.8	25210.9	1	1	1	1	1	1	1
Asia Pacific, High Income	Brunei Darussalam	BRN	1953	46710.9	24307.6	43450.9	51461.2	45220.6	31623.6	23862	23629	25431.8	1	1	1	1	1	1	1
Asia Pacific, High Income	Brunei Darussalam	BRN	1954	47124.9	24522.8	43829.2	51940.9	45604.6	31861.6	24073.5	23834.4	25660.5	1	1	1	1	1	1	1
Asia Pacific, High Income	Brunei Darussalam	BRN	1955	47377.6	24654.1	44057.3	52243.1	45832.3	31990.1	24202.6	23958.2	25801.4	1	1	1	1	1	1	1
Asia Pacific, High Income	Brunei Darussalam	BRN	1956	48024.8	24990.6	44652.2	52980.9	46441.3	32384.2	24533.2	24281.5	26157.2	1	1	1	1	1	1	1
Asia Pacific, High Income	Brunei Darussalam	BRN	1957	48001.1	24978	44623.2	52978.8	46401.3	32325.3	24521	24265.4	26147.7	1	1	1	1	1	1	1
Asia Pacific, High Income	Brunei Darussalam	BRN	1958	47903.7	24927.1	44525.7	52895.3	46290.1	32217	24471.2	24212.1	26098	1	1	1	1	1	1	1
Asia Pacific, High Income	Brunei Darussalam	BRN	1959	47741.9	24842.7	44368.4	52740.6	46116.8	32065.7	24388.6	24126.3	26013.2	1	1	1	1	1	1	1
Asia Pacific, High Income	Brunei Darussalam	BRN	1960	48547.3	25261.5	45109.9	53654.7	46877.5	32563.5	24800	24529.2	26455.4	1	1	1	1	1	1	1
Asia Pacific, High Income	Brunei Darussalam	BRN	1961	48685.9	25333.4	45231.5	53832.3	46994	32613.2	24870.7	24595.1	26534.3	1	1	1	1	1	1	1
Asia Pacific, High Income	Brunei Darussalam	BRN	1962	49074.5	25535.3	45585.4	54286.5	47351.6	32829.9	25069.2	24787.3	26749.5	1	1	1	1	1	1	1
Asia Pacific, High Income	Brunei Darussalam	BRN	1963	49021.5	25507.5	45529.1	54252.5	47283	32751.1	25042.1	24756.4	26724	1	1	1	1	1	1	1
Asia Pacific, High Income	Brunei Darussalam	BRN	1964	50091	26063.7	46515	55461.2	48296.7	33421.2	25588.3	25292.2	27310.5	1	1	1	1	1	1	1
Asia Pacific, High Income	Brunei Darussalam	BRN	1965	50568.3	26311.8	46950.9	56015.1	48739	33695	25832.1	25528.9	27574.3	1	1	1	1	1	1	1
Asia Pacific, High Income	Brunei Darussalam	BRN	1966	50959.3	26514.9	47306.4	56473.8	49097.7	33910.6	26031.8	25722	27791	1	1	1	1	1	1	1
Asia Pacific, High Income	Brunei Darussalam	BRN	1967	51164.6	26621.4	47489.5	56726.9	49277.2	34002	26136.6	25821.2	27906.5	1	1	1	1	1	1	1
Asia Pacific, High Income	Brunei Darussalam	BRN	1968	51776.9	26939.8	48050.3	57431.9	49848.6	34363.4	26449.3	26125.9	28244.1	1	1	1	1	1	1	1
Asia Pacific, High Income	Brunei Darussalam	BRN	1969	52307.1	27215.3	48534.7	58046.2	50340.4	34669.3	26720.1	26388.9	28537	1	1	1	1	1	1	1
Asia Pacific, High Income	Brunei Darussalam	BRN	1970	53254.7	27708	49406.1	59124.5	51233.4	35250.5	27204	26862.4	29057.6	1	0	1	1	1	1	0
Asia Pacific, High Income	Brunei Darussalam	BRN	1971	55091.9	28862.4	51166.3	60980.9	53128.5	36519.3	28215.5	27821.7	30550	1	0	1	1	1	1	0
Asia Pacific, High Income	Brunei Darussalam	BRN	1972	58016.2	30296.2	53534.7	64815.2	55698.7	38274.9	29579.8	29112.8	32196	1	0	1	1	1	1	0
Asia Pacific, High Income	Brunei Darussalam	BRN	1973	61385.2	31782.9	56087.8	69591.8	58476	40184.6	31052.6	30504.5	33791.6	1	0	1	1	1	1	0
Asia Pacific, High Income	Brunei Darussalam	BRN	1974	65489.5	33785.4	59335.6	75100.2	62032.6	42620.1	32935	32276	36145.1	1	0	1	1	0	1	0
Asia Pacific, High Income	Brunei Darussalam	BRN	1975	63160.9	32652.6	57724.8	71668.3	60089.7	41251.7	31735.3	31392.6	34829.8	1	0	1	1	0	1	0
Asia Pacific, High Income	Brunei Darussalam	BRN	1976	72927.3	37448	65176.2	85064.4	68541.3	47034.8	36653.9	35462.2	40228	1	0	1	1	0	1	0
Asia Pacific, High Income	Brunei Darussalam	BRN	1977	77807.1	39862.4	68949.8	91681.1	72790.5	49919.3	39125.6	37522.1	42939.5	1	0	1	1	0	1	0
Asia Pacific, High Income	Brunei Darussalam	BRN	1978	80378.5	41016.8	70901.7	95304	74929.9	51362.4	40265.1	38585.6	44199.7	1	0	1	1	0	1	0
Asia Pacific, High Income	Brunei Darussalam	BRN	1979	93613.3	48047.6	81152.1	112914	86773.5	59402.4	47653	44189.1	52300.8	1	0	1	1	0	1	0
Asia Pacific, High Income	Brunei Darussalam	BRN	1980	84314.3	43521.8	74636.9	99274.5	79031.6	54050.8	42880.9	40621.3	47063.3	1	0	0	1	0	1	0
Asia Pacific, High Income	Brunei Darussalam	BRN	1981	66558.5	34385.9	61152.4	77092.7	61430.5	43296.2	33330.9	33244.8	36582.1	1	0	0	1	0	1	0
Asia Pacific, High Income	Brunei Darussalam	BRN	1982	66649.9	34693.1	61625.1	76306.6	62017.9	43534.7	33649.6	33499.9	36929.8	1	0	0	1	0	1	0
Asia Pacific, High Income	Brunei Darussalam	BRN	1983	65098	33968.7	60616.5	74082.1	60595.4	42639.7	32877.8	32945.6	36082.7	1	0	0	1	0	1	0
Asia Pacific, High Income	Brunei Darussalam	BRN	1984	63623.5	33298.8	59674.6	71912.3	59283.7	41800.1	32166.1	32427.8	35302.6	1	0	0	1	0	1	0
Asia Pacific, High Income	Brunei Darussalam	BRN	1985	60564.3	31976.1	57619.6	67287.5	56785.7	40093.9	30810.8	31302.5	33815.1	1	0	0	1	0	1	0
Asia Pacific, High Income	Brunei Darussalam	BRN	1986	56629.2	29182.1	53970.5	62213.8	53703.4	37233.5	29138.4	29307.2	29100.8	1	0	0	1	0	1	0
Asia Pacific, High Income	Brunei Darussalam	BRN	1987	55676.1	28752.9	53400.5	60379	53248.8	36696.5	28891.7	28993.3	28373.7	1	0	0	1	0	1	0
Asia Pacific, High Income	Brunei Darussalam	BRN	1988	54343.6	28121.8	52498.9	58209.2	52322.7	35914.4	28389.2	28498.6	27477.7	1	0	0	1	0	1	0
Asia Pacific, High Income	Brunei Darussalam	BRN	1989	52205.6	27470.9	51258	55049.3	50309.5	34866.6	27296.9	27819	27296.9	1	0	0	1	0	1	0
Asia Pacific, High Income	Brunei Darussalam	BRN	1990	51444.7	27055.6	50713.4	54182.9	49437.7	34377.2	26823.9	27519.1	26823.9	1	0	0	1	0	1	0
Asia Pacific, High Income	Brunei Darussalam	BRN	1991	51609.8	27152.4	50976.6	54277.1	49575.5	34489	26898.6	27659.8	26898.6	1	0	0	1	0	1	0
Asia Pacific, High Income	Brunei Darussalam	BRN	1992	51217.7	27558.8	51378.7	51775.6	50499	34639.7	27399.7	27877	27399.7	0	0	0	1	0	0	0
Asia Pacific, High Income	Brunei Darussalam	BRN	1993	49929.2	26926.2	50343	50176.7	49267.9	33853.4	26731.7	27315	26731.7	0	0	0	1	0	0	0
Asia Pacific, High Income	Brunei Darussalam	BRN	1994	49831	27046.3	50638	49402.6	49452.5	33900.4	26831.9	27475.1	26831.9	0	0	0	1	0	0	0
Asia Pacific, High Income	Brunei Darussalam	BRN	1995	50444	27539.8	51649.9	49371.1	50310.9	34395.8	27297.6	28024.2	27297.6	0	0	0	1	0	0	0
Asia Pacific, High Income	Brunei Darussalam	BRN	1996	50677.9	27617.6	51837.7	49763.9	50432	34516.1	27363.4	28126	27363.4	0	0	0	1	0	0	0
Asia Pacific, High Income	Brunei Darussalam	BRN	1997	49634.7	26540.4	49853.2	50603.9	48446.9	33519.5	26286.3	27049.3	26285.7	0	0	0	1	0	0	0
Asia Pacific, High Income	Brunei Darussalam	BRN	1998	46964.1	25742.4	48326.4	45561.3	47004.6	32207.4	25503.7	26220.9	25502.7	0	0	0	1	0	0	0
Asia Pacific, High Income	Brunei Darussalam	BRN	1999	47794	25905.9	48640.9	47441.9	47299.2	32564.8	25663.6	26391.5	25662.7	0	0	0	1	0	0	0
Asia Pacific, High Income	Brunei Darussalam	BRN	2000	48616	26024.9	48810.1	49495.1	47542.7	32885.9	25795.7	26483.3	25795.7	0	0	0	1	0	0	0
Asia Pacific, High Income	Brunei Darussalam	BRN	2001	48989.4	26134.9	48942.9	50245	47780.3	33066.3	25924.6	26555.4	25924.8	0	0	0	1	0	0	0
Asia Pacific, High Income	Brunei Darussalam	BRN	2002	49962.2	26553.5	49646.4	51654.3	48585.7	33621.5	26361.6	26937.1	26361.8	0	0	0	1	0	0	0
Asia Pacific, High Income	Brunei Darussalam	BRN	2003	50304.4	26742.8	49913.8	52023.9	48975.5	33843.8	26573.1	27082.1	26573.1	0	0	0	1	0	0	0
Asia Pacific, High Income	Brunei Darussalam	BRN	2004	49713	26293.3	48905	51996.6	48237.4	33375.7	26172.6	26534.8	26172.6	0	0	0	1	0	0	0
Asia Pacific, High Income	Brunei Darussalam	BRN	2005	48313.4	25754.7	47464.7	50007.1	47468.3	32613.7	25755.3	25753.3	25755.4	0	0	0	1	0	0	0
Asia Pacific, High Income	Brunei Darussalam	BRN	2006	49397.2	26235.3	47881.5	51721.5	48588.6	33235.5	26363.2	25979.5	26363.2	0	0	0	1	0	0	0
Asia Pacific, High Income	Brunei Darussalam	BRN	2007	48039.7	25820.9	47093.6	49077	47948.5	32572.6	26015.9	25552	25894.9	0	0	0	1	0	0	0
Asia Pacific, High Income	Brunei Darussalam	BRN	2008	45700	24868.5	45253.9	45542.2	46303.8	31263.2	25138.8	24553.8	24912.8	0	0	1	1	1	0	0
Asia Pacific, High Income	Brunei Darussalam	BRN	2009	45191.8	24279.4	43725.2	46214.5	45635.9	30727.6	24783.5	23724.3	24330.5	0	0	1	1	1	0	0
Asia Pacific, High Income	Brunei Darussalam	BRN	2010	44318.5	23803.9	42668.1	45455	44832.5	30156.6	24346.3	23150.8	23914.4	0	1	1	1	1	0	1
Asia Pacific, High Income	Brunei Darussalam	BRN	2011	43662.2	23445.6	41850.9	44900.8	44234.8	29725.8	24021.2	22707.4	23608.2	0	1	1	1	1	0	1
Asia Pacific, High Income	Brunei Darussalam	BRN	2012	43093.8	23134.9	41132.6	44428.7	43720.1	29351.7	23741.1	22317.7	23346	0	1	1	1	1	0	1
Asia Pacific, High Income	Brunei Darussalam	BRN	2013	42586.5	22857.4	40483.5	44013.4	43262.7	29017	23492.2	21965.5	23114.4	0	1	1	1	1	0	1
Asia Pacific, High Income	Brunei Darussalam	BRN	2014	42181.9	22635.2	39947	43695.8	42903	28748.9	23296.5	21674.4	22934.9	0	1	1	1	1	0	1
Asia Pacific, High Income	Brunei Darussalam	BRN	2015	41768.6	22408.5	39403.9	43367.9	42533.9	28474.8	23095.6	21379.7	22750.1	0	1	1	1	1	0	1
Asia, South	Bhutan	BTN	1950	287.795	101.605	292.161	283.786	287.438	203.092	101.249	104.344	99.2208	1	1	1	1	1	1	1
Asia, South	Bhutan	BTN	1951	302.673	106.859	307.225	298.6	302.194	213.314	106.486	109.723	104.366	1	1	1	1	1	1	1
Asia, South	Bhutan	BTN	1952	318.742	112.533	323.493	314.603	318.128	224.347	112.142	115.532	109.924	1	1	1	1	1	1	1
Asia, South	Bhutan	BTN	1953	336.687	118.87	341.662	332.476	335.924	236.67	118.459	122.019	116.131	1	1	1	1	1	1	1
Asia, South	Bhutan	BTN	1954	355.725	125.592	360.934	351.444	354.798	249.728	125.16	128.901	122.716	1	1	1	1	1	1	1
Asia, South	Bhutan	BTN	1955	374.536	132.235	379.971	370.206	373.431	262.592	131.782	135.698	129.226	1	1	1	1	1	1	1
Asia, South	Bhutan	BTN	1956	397.596	140.378	403.313	393.188	396.288	278.398	139.899	144.032	137.203	1	1	1	1	1	1	1
Asia, South	Bhutan	BTN	1957	416.183	146.942	422.112	411.766	414.671	291.034	146.442	150.744	143.639	1	1	1	1	1	1	1
Asia, South	Bhutan	BTN	1958	434.969	153.576	441.107	430.559	433.24	303.776	153.056	157.526	150.146	1	1	1	1	1	1	1
Asia, South	Bhutan	BTN	1959	453.989	160.293	460.336	449.602	452.03	316.648	159.753	164.391	156.736	1	1	1	1	1	1	1
Asia, South	Bhutan	BTN	1960	483.467	170.703	490.162	479.025	481.216	336.77	170.13	175.04	166.938	1	1	1	1	1	1	1
Asia, South	Bhutan	BTN	1961	507.763	179.283	514.727	503.338	505.225	353.235	178.684	183.81	175.354	1	1	1	1	1	1	1
Asia, South	Bhutan	BTN	1962	536.006	189.257	543.285	531.589	533.143	372.398	188.627	194.007	185.136	1	1	1	1	1	1	1
Asia, South	Bhutan	BTN	1963	560.734	197.99	568.275	556.38	557.548	389.072	197.334	202.928	193.707	1	1	1	1	1	1	1
Asia, South	Bhutan	BTN	1964	600.048	211.873	608.037	595.673	596.433	415.809	211.174	217.125	207.32	1	1	1	1	1	1	1
Asia, South	Bhutan	BTN	1965	634.397	224.003	642.759	630.073	630.359	439.04	223.267	229.521	219.221	1	1	1	1	1	1	1
Asia, South	Bhutan	BTN	1966	669.518	236.406	678.253	665.273	665.027	462.744	235.633	242.193	231.393	1	1	1	1	1	1	1
[truncated: 11,863 more rows]
